# Supplementary material for: ID2-ETS2 axis regulates the transcriptional acquisition of pro-tumoral microglia phenotype in glioma
Source: Cell Death Dis. 2024 Jul 18;15(7):512. doi: 10.1038/s41419-024-06903-3 (PMC11255298; doi:10.1038/s41419-024-06903-3)
Supplement: Supplementary file 7 — Supplementary data File 2 [file 41419_2024_6903_MOESM7_ESM.xlsx]

## Sheet: ID2
sample	patient	OS	OS.time (days elapsed)	gene expression RNAseq - IlluminaHiSeq: ID2	data
TCGA-06-5410-01	TCGA-06-5410	1	108	high	12.07
TCGA-FG-8181-01	TCGA-FG-8181	0	862	high	12.19
TCGA-DU-6401-01	TCGA-DU-6401	0	1825	high	12.12
TCGA-HT-8106-01	TCGA-HT-8106	0	3	high	11.75
TCGA-TM-A84I-01	TCGA-TM-A84I	0	854	high	11.94
TCGA-HT-8563-01	TCGA-HT-8563	0	860	high	11.72
TCGA-P5-A72X-01	TCGA-P5-A72X	0	403	high	12.37
TCGA-HT-7686-01	TCGA-HT-7686	0	1300	high	12.01
TCGA-HT-7603-01	TCGA-HT-7603	0	705	high	11.97
TCGA-DB-5276-01	TCGA-DB-5276	0	1825	high	12.06
TCGA-DU-A7TI-01	TCGA-DU-A7TI	1	1183	high	13
TCGA-HT-7882-01	TCGA-HT-7882	1	113	high	11.81
TCGA-HT-7684-01	TCGA-HT-7684	0	184	high	11.92
TCGA-E1-5322-01	TCGA-E1-5322	0	1825	high	12.42
TCGA-WY-A858-01	TCGA-WY-A858	0	1337	high	11.74
TCGA-HT-7854-01	TCGA-HT-7854	0	1201	high	12.8
TCGA-P5-A5EZ-01	TCGA-P5-A5EZ	0	70	high	12.46
TCGA-HW-A5KJ-01	TCGA-HW-A5KJ	1	962	high	12.1
TCGA-DU-7011-01	TCGA-DU-7011	0	1825	high	12.86
TCGA-DH-A66G-01	TCGA-DH-A66G	0	523	high	11.72
TCGA-06-0132-01	TCGA-06-0132	1	771	high	12.01
TCGA-HT-7478-01	TCGA-HT-7478	0	194	high	11.83
TCGA-HT-7607-01	TCGA-HT-7607	1	96	high	11.81
TCGA-TQ-A7RM-01	TCGA-TQ-A7RM	0	1116	high	12.18
TCGA-TM-A84F-01	TCGA-TM-A84F	0	1796	high	12.11
TCGA-CS-6290-01	TCGA-CS-6290	1	1137	high	12.15
TCGA-DU-A5TR-01	TCGA-DU-A5TR	0	908	high	12.36
TCGA-P5-A5F2-01	TCGA-P5-A5F2	0	242	high	12.38
TCGA-E1-A7YE-01	TCGA-E1-A7YE	1	886	high	12.22
TCGA-32-1980-01	TCGA-32-1980	1	36	high	11.92
TCGA-06-0645-01	TCGA-06-0645	1	175	high	12.5
TCGA-TM-A84J-01	TCGA-TM-A84J	0	735	high	12.12
TCGA-DU-8158-01	TCGA-DU-8158	1	155	high	11.72
TCGA-DB-5270-01	TCGA-DB-5270	0	1825	high	12.15
TCGA-FG-6689-01	TCGA-FG-6689	0	454	high	11.84
TCGA-HT-7616-01	TCGA-HT-7616	1	7	high	12.18
TCGA-HT-8013-01	TCGA-HT-8013	0	1825	high	12.09
TCGA-HT-7474-01	TCGA-HT-7474	0	114	high	11.77
TCGA-DU-A5TP-01	TCGA-DU-A5TP	0	1012	high	12.07
TCGA-HT-7483-01	TCGA-HT-7483	0	1825	high	12.41
TCGA-DU-7309-01	TCGA-DU-7309	0	84	high	11.8
TCGA-DU-7019-01	TCGA-DU-7019	0	800	high	12.03
TCGA-CS-6666-01	TCGA-CS-6666	0	1428	high	11.71
TCGA-HT-8114-01	TCGA-HT-8114	0	1040	high	12.43
TCGA-FG-A70Z-01	TCGA-FG-A70Z	0	328	high	11.93
TCGA-06-0168-01	TCGA-06-0168	1	598	high	12.11
TCGA-DU-5872-01	TCGA-DU-5872	0	532	high	12.38
TCGA-06-0238-01	TCGA-06-0238	1	405	high	12.1
TCGA-DB-A64S-01	TCGA-DB-A64S	0	835	high	12.67
TCGA-HW-7493-01	TCGA-HW-7493	0	1825	high	12.43
TCGA-DH-A7UR-01	TCGA-DH-A7UR	0	1650	high	12.27
TCGA-14-0789-01	TCGA-14-0789	1	342	high	12.17
TCGA-HT-A618-01	TCGA-HT-A618	0	512	high	12.5
TCGA-HT-7688-01	TCGA-HT-7688	0	964	high	12.36
TCGA-06-2570-01	TCGA-06-2570	0	958	high	11.93
TCGA-DU-A76O-01	TCGA-DU-A76O	0	522	high	11.88
TCGA-DB-A4XA-01	TCGA-DB-A4XA	0	573	high	12.33
TCGA-HT-A61B-01	TCGA-HT-A61B	0	533	high	11.79
TCGA-RY-A847-01	TCGA-RY-A847	0	933	high	11.85
TCGA-P5-A5EX-01	TCGA-P5-A5EX	0	243	high	11.91
TCGA-DU-8167-01	TCGA-DU-8167	0	471	high	12.37
TCGA-26-1442-01	TCGA-26-1442	0	953	high	12.09
TCGA-15-1444-01	TCGA-15-1444	1	1537	high	11.95
TCGA-02-2483-01	TCGA-02-2483	0	466	high	11.93
TCGA-WH-A86K-01	TCGA-WH-A86K	0	405	high	13.04
TCGA-DU-5849-01	TCGA-DU-5849	0	443	high	11.76
TCGA-HT-7473-01	TCGA-HT-7473	0	503	high	12.21
TCGA-06-2561-01	TCGA-06-2561	1	537	high	11.74
TCGA-06-5411-01	TCGA-06-5411	1	254	high	12.2
TCGA-DU-7298-01	TCGA-DU-7298	1	576	high	12.19
TCGA-DU-5874-01	TCGA-DU-5874	0	461	high	12.12
TCGA-E1-5302-01	TCGA-E1-5302	1	1525	high	11.84
TCGA-S9-A6TW-01	TCGA-S9-A6TW	0	1250	high	12.3
TCGA-DU-5853-01	TCGA-DU-5853	0	407	high	11.8
TCGA-28-5207-01	TCGA-28-5207	1	343	high	12.18
TCGA-06-0184-01	TCGA-06-0184	0	1825	high	12.74
TCGA-12-0616-01	TCGA-12-0616	1	448	high	12.05
TCGA-P5-A737-01	TCGA-P5-A737	0	372	high	12.48
TCGA-12-0618-01	TCGA-12-0618	1	395	high	12.33
TCGA-HT-7605-01	TCGA-HT-7605	0	139	high	12.22
TCGA-41-3915-01	TCGA-41-3915	1	360	high	12.17
TCGA-HT-7695-01	TCGA-HT-7695	0	442	high	11.91
TCGA-P5-A736-01	TCGA-P5-A736	0	230	high	12.17
TCGA-QH-A6CY-01	TCGA-QH-A6CY	0	408	high	11.83
TCGA-FG-A710-01	TCGA-FG-A710	0	1115	high	12.02
TCGA-DB-5279-01	TCGA-DB-5279	0	1354	high	12.41
TCGA-HT-8110-01	TCGA-HT-8110	0	419	high	12.33
TCGA-DU-7015-01	TCGA-DU-7015	0	1825	high	12.16
TCGA-DU-6407-01	TCGA-DU-6407	0	1825	high	12.32
TCGA-HT-7680-01	TCGA-HT-7680	0	23	high	12.06
TCGA-DU-A5TU-01	TCGA-DU-A5TU	0	796	high	11.89
TCGA-FN-7833-01	TCGA-FN-7833	0	837	high	12.87
TCGA-41-5651-01	TCGA-41-5651	1	460	high	12.55
TCGA-DU-7300-01	TCGA-DU-7300	0	1825	high	11.85
TCGA-VV-A829-01	TCGA-VV-A829	0	1127	high	12.1
TCGA-HT-7602-01	TCGA-HT-7602	0	908	high	12.56
TCGA-P5-A730-01	TCGA-P5-A730	0	333	high	12.34
TCGA-06-0210-02	TCGA-06-0210	1	225	high	12.15
TCGA-DH-A66D-01	TCGA-DH-A66D	0	846	high	12.26
TCGA-FG-A87Q-01	TCGA-FG-A87Q	0	174	high	12.25
TCGA-HW-8320-01	TCGA-HW-8320	0	1217	high	12.19
TCGA-06-0210-01	TCGA-06-0210	1	225	high	11.78
TCGA-TM-A84L-01	TCGA-TM-A84L	1	1242	high	12.2
TCGA-HT-7693-01	TCGA-HT-7693	0	533	high	12.04
TCGA-P5-A5F4-01	TCGA-P5-A5F4	0	231	high	12.83
TCGA-IK-8125-01	TCGA-IK-8125	0	1301	high	11.97
TCGA-E1-5305-01	TCGA-E1-5305	0	1825	high	12.38
TCGA-DU-A6S3-01	TCGA-DU-A6S3	0	656	high	11.96
TCGA-28-5213-01	TCGA-28-5213	0	951	high	13.33
TCGA-06-5859-01	TCGA-06-5859	0	139	high	11.88
TCGA-S9-A89Z-01	TCGA-S9-A89Z	0	623	high	11.79
TCGA-DU-7306-01	TCGA-DU-7306	0	1277	high	12.71
TCGA-P5-A781-01	TCGA-P5-A781	0	134	high	12.27
TCGA-HT-7681-01	TCGA-HT-7681	0	1359	high	11.81
TCGA-CS-4942-01	TCGA-CS-4942	1	1335	high	12.07
TCGA-TM-A84Q-01	TCGA-TM-A84Q	0	772	high	12.41
TCGA-06-0156-01	TCGA-06-0156	1	178	high	12.31
TCGA-06-0141-01	TCGA-06-0141	1	313	high	12.04
TCGA-DU-6408-01	TCGA-DU-6408	0	1825	high	12.35
TCGA-HT-7482-01	TCGA-HT-7482	0	1825	high	11.98
TCGA-HT-7470-01	TCGA-HT-7470	1	1220	high	11.75
TCGA-HT-7676-01	TCGA-HT-7676	0	5	high	11.74
TCGA-HT-7609-01	TCGA-HT-7609	0	1399	high	12.38
TCGA-DU-5870-02	TCGA-DU-5870	0	1825	high	12.15
TCGA-P5-A731-01	TCGA-P5-A731	0	274	high	11.89
TCGA-DH-A7UU-01	TCGA-DH-A7UU	0	417	high	11.75
TCGA-27-1834-01	TCGA-27-1834	1	1233	high	12.25
TCGA-DB-A4XB-01	TCGA-DB-A4XB	0	919	high	12.24
TCGA-06-0649-01	TCGA-06-0649	1	64	high	12.54
TCGA-DU-A76K-01	TCGA-DU-A76K	1	347	high	12.35
TCGA-32-1982-01	TCGA-32-1982	1	142	high	12.07
TCGA-41-2571-01	TCGA-41-2571	1	26	high	11.72
TCGA-DH-A66B-01	TCGA-DH-A66B	0	1279	high	12.59
TCGA-TM-A7C3-01	TCGA-TM-A7C3	1	1666	high	12.8
TCGA-06-0646-01	TCGA-06-0646	1	175	high	12.18
TCGA-06-0221-02	TCGA-06-0221	1	603	high	12.08
TCGA-41-4097-01	TCGA-41-4097	1	6	high	11.81
TCGA-HT-7472-01	TCGA-HT-7472	0	1	high	12.2
TCGA-TM-A84O-01	TCGA-TM-A84O	1	1011	high	12.06
TCGA-P5-A5EV-01	TCGA-P5-A5EV	0	7	high	12.47
TCGA-S9-A6TV-01	TCGA-S9-A6TV	0	571	high	12.24
TCGA-DU-6397-02	TCGA-DU-6397	1	1401	high	11.78
TCGA-DH-5142-01	TCGA-DH-5142	0	1825	high	12.89
TCGA-DU-A6S6-01	TCGA-DU-A6S6	0	1825	high	11.95
TCGA-P5-A5F0-01	TCGA-P5-A5F0	0	287	high	11.95
TCGA-FG-A4MT-02	TCGA-FG-A4MT	0	1164	high	12.3
TCGA-DH-5143-01	TCGA-DH-5143	0	1401	high	12.15
TCGA-06-0878-01	TCGA-06-0878	0	218	high	11.74
TCGA-HT-7860-01	TCGA-HT-7860	0	15	high	12.31
TCGA-TM-A7C4-01	TCGA-TM-A7C4	0	1470	high	12.06
TCGA-FG-5962-01	TCGA-FG-5962	0	1453	high	11.8
TCGA-DU-A5TY-01	TCGA-DU-A5TY	1	1033	high	12.07
TCGA-HT-A5RB-01	TCGA-HT-A5RB	0	3	high	12.27
TCGA-S9-A7IY-01	TCGA-S9-A7IY	0	715	high	11.91
TCGA-IK-7675-01	TCGA-IK-7675	1	578	high	12.68
TCGA-DU-8168-01	TCGA-DU-8168	0	431	high	12.02
TCGA-HT-A74O-01	TCGA-HT-A74O	0	3	high	11.79
TCGA-DB-5273-01	TCGA-DB-5273	0	1825	high	12.49
TCGA-14-1034-01	TCGA-14-1034	1	485	high	12.25
TCGA-HT-7481-01	TCGA-HT-7481	0	1825	high	12.08
TCGA-06-0138-01	TCGA-06-0138	1	737	high	12.72
TCGA-DU-7301-01	TCGA-DU-7301	1	788	high	12.62
TCGA-06-0749-01	TCGA-06-0749	1	82	high	12.35
TCGA-TM-A7CF-01	TCGA-TM-A7CF	0	1825	high	11.98
TCGA-06-5856-01	TCGA-06-5856	1	114	high	12.6
TCGA-28-5216-01	TCGA-28-5216	0	415	high	12.26
TCGA-QH-A65X-01	TCGA-QH-A65X	0	482	high	12.18
TCGA-CS-4941-01	TCGA-CS-4941	1	234	high	12.14
TCGA-FG-7638-01	TCGA-FG-7638	0	686	high	12.03
TCGA-FG-6688-01	TCGA-FG-6688	0	571	high	12.06
TCGA-QH-A65R-01	TCGA-QH-A65R	0	461	high	11.92
TCGA-HT-A615-01	TCGA-HT-A615	0	515	high	12.37
TCGA-HT-7475-01	TCGA-HT-7475	0	530	high	12.21
TCGA-14-0871-01	TCGA-14-0871	1	880	high	12.01
TCGA-P5-A77X-01	TCGA-P5-A77X	0	105	high	12.02
TCGA-HT-7606-01	TCGA-HT-7606	0	526	high	11.94
TCGA-14-1823-01	TCGA-14-1823	1	543	high	13.39
TCGA-FG-5965-01	TCGA-FG-5965	1	1120	high	12.22
TCGA-28-2514-01	TCGA-28-2514	0	160	high	11.78
TCGA-19-2620-01	TCGA-19-2620	1	148	high	12.36
TCGA-DU-7299-01	TCGA-DU-7299	1	1339	high	11.71
TCGA-FG-A711-01	TCGA-FG-A711	1	1481	high	12.01
TCGA-DB-A64U-01	TCGA-DB-A64U	0	846	high	11.86
TCGA-HT-7608-01	TCGA-HT-7608	0	671	high	11.83
TCGA-P5-A5EW-01	TCGA-P5-A5EW	0	204	high	13.12
TCGA-06-5418-01	TCGA-06-5418	1	83	high	12.45
TCGA-DU-7012-01	TCGA-DU-7012	1	199	high	12.03
TCGA-28-1747-01	TCGA-28-1747	1	77	high	13.01
TCGA-FG-8186-01	TCGA-FG-8186	0	487	high	12.71
TCGA-P5-A733-01	TCGA-P5-A733	0	414	high	11.97
TCGA-TQ-A7RR-01	TCGA-TQ-A7RR	0	787	high	11.77
TCGA-DB-A64W-01	TCGA-DB-A64W	1	438	high	11.76
TCGA-06-0211-02	TCGA-06-0211	1	360	high	12.49
TCGA-P5-A5ET-01	TCGA-P5-A5ET	0	0	high	11.83
TCGA-DU-A5TW-01	TCGA-DU-A5TW	0	760	high	12.1
TCGA-HW-7490-01	TCGA-HW-7490	0	1387	high	12.31
TCGA-FG-5965-02	TCGA-FG-5965	1	1120	high	11.8
TCGA-DU-5847-01	TCGA-DU-5847	0	548	high	13.11
TCGA-DU-7009-01	TCGA-DU-7009	0	1825	high	12.23
TCGA-27-2519-01	TCGA-27-2519	1	550	high	12.47
TCGA-16-0846-01	TCGA-16-0846	1	119	high	12.35
TCGA-DU-A6S8-01	TCGA-DU-A6S8	0	678	high	11.77
TCGA-QH-A6CS-01	TCGA-QH-A6CS	0	588	high	12.21
TCGA-S9-A7R1-01	TCGA-S9-A7R1	0	1825	high	12.07
TCGA-DB-5280-01	TCGA-DB-5280	0	1112	high	12.69
TCGA-HW-8319-01	TCGA-HW-8319	1	1209	high	12.45
TCGA-HT-7611-01	TCGA-HT-7611	0	1752	high	12.79
TCGA-DB-A64X-01	TCGA-DB-A64X	0	563	high	12.54
TCGA-HT-7471-01	TCGA-HT-7471	0	4	high	12.2
TCGA-06-2557-01	TCGA-06-2557	1	33	high	12.43
TCGA-CS-5395-01	TCGA-CS-5395	1	639	high	12.75
TCGA-HT-7620-01	TCGA-HT-7620	0	434	high	11.71
TCGA-27-2524-01	TCGA-27-2524	1	231	high	12.74
TCGA-DU-A76R-01	TCGA-DU-A76R	1	648	high	12.3
TCGA-F6-A8O4-01	TCGA-F6-A8O4	0	6	high	12.21
TCGA-14-0817-01	TCGA-14-0817	1	164	high	13.24
TCGA-CS-4943-01	TCGA-CS-4943	1	1106	high	12.57
TCGA-06-0750-01	TCGA-06-0750	1	28	high	12.01
TCGA-HT-8104-01	TCGA-HT-8104	0	372	high	11.84
TCGA-32-2632-01	TCGA-32-2632	1	269	high	12.17
TCGA-E1-A7Z2-01	TCGA-E1-A7Z2	1	398	high	11.99
TCGA-HT-7692-01	TCGA-HT-7692	0	90	high	12.52
TCGA-P5-A5F1-01	TCGA-P5-A5F1	0	179	high	12.81
TCGA-WY-A85B-01	TCGA-WY-A85B	0	1393	high	12.03
TCGA-QH-A6CW-01	TCGA-QH-A6CW	0	414	high	11.8
TCGA-CS-5394-01	TCGA-CS-5394	0	8	high	12.05
TCGA-06-0174-01	TCGA-06-0174	1	98	high	11.98
TCGA-WY-A85D-01	TCGA-WY-A85D	0	1147	high	12.01
TCGA-FG-8185-01	TCGA-FG-8185	0	433	high	12.08
TCGA-DU-7008-01	TCGA-DU-7008	0	1825	high	11.71
TCGA-06-0158-01	TCGA-06-0158	1	329	high	12.16
TCGA-TM-A84S-01	TCGA-TM-A84S	0	454	high	12.23
TCGA-TQ-A7RF-01	TCGA-TQ-A7RF	0	650	high	12.22
TCGA-DH-5140-01	TCGA-DH-5140	1	607	high	12.23
TCGA-S9-A6WM-01	TCGA-S9-A6WM	0	604	high	12.36
TCGA-14-0736-02	TCGA-14-0736	1	460	high	12.99
TCGA-QH-A6CU-01	TCGA-QH-A6CU	0	451	high	12.03
TCGA-TQ-A7RH-01	TCGA-TQ-A7RH	0	486	high	11.89
TCGA-14-2554-01	TCGA-14-2554	1	532	high	12.68
TCGA-HT-7677-01	TCGA-HT-7677	0	494	high	12.26
TCGA-06-5413-01	TCGA-06-5413	0	268	high	12.34
TCGA-16-1045-01	TCGA-16-1045	1	883	high	12.91
TCGA-DH-A669-02	TCGA-DH-A669	1	919	high	13.03
TCGA-QH-A6X8-01	TCGA-QH-A6X8	0	509	high	11.85
TCGA-HT-A614-01	TCGA-HT-A614	0	82	high	12.04
TCGA-06-0178-01	TCGA-06-0178	0	1825	high	12.09
TCGA-FG-7637-01	TCGA-FG-7637	0	1219	high	12.16
TCGA-06-2559-01	TCGA-06-2559	1	150	high	11.96
TCGA-TQ-A7RQ-01	TCGA-TQ-A7RQ	0	795	high	11.73
TCGA-DU-7018-01	TCGA-DU-7018	1	933	high	11.71
TCGA-DH-A669-01	TCGA-DH-A669	1	919	high	11.81
TCGA-HT-A74H-01	TCGA-HT-A74H	0	74	high	12.54
TCGA-E1-A7Z6-01	TCGA-E1-A7Z6	1	984	high	11.92
TCGA-DH-A66F-01	TCGA-DH-A66F	0	523	high	12.07
TCGA-12-1597-01	TCGA-12-1597	1	675	high	13.2
TCGA-DB-A75K-01	TCGA-DB-A75K	0	368	high	11.87
TCGA-QH-A65Z-01	TCGA-QH-A65Z	0	427	high	12.12
TCGA-CS-4944-01	TCGA-CS-4944	0	1825	high	11.96
TCGA-06-0187-01	TCGA-06-0187	1	828	high	12.37
TCGA-DU-6395-01	TCGA-DU-6395	1	1491	high	12.67
TCGA-E1-A7Z4-01	TCGA-E1-A7Z4	0	1825	high	12.35
TCGA-32-5222-01	TCGA-32-5222	1	585	high	12.01
TCGA-06-0157-01	TCGA-06-0157	1	97	high	12.7
TCGA-HT-A619-01	TCGA-HT-A619	0	651	high	11.73
TCGA-19-4065-01	TCGA-19-4065	0	214	high	12.06
TCGA-DB-A75M-01	TCGA-DB-A75M	0	544	high	12
TCGA-DB-A4X9-01	TCGA-DB-A4X9	0	1412	high	11.82
TCGA-VW-A7QS-01	TCGA-VW-A7QS	0	706	high	12.74
TCGA-HT-7689-01	TCGA-HT-7689	0	455	high	11.94
TCGA-26-5139-01	TCGA-26-5139	0	48	high	11.92
TCGA-HT-A617-01	TCGA-HT-A617	0	491	high	12.24
TCGA-32-4213-01	TCGA-32-4213	0	604	high	12.04
TCGA-WY-A85A-01	TCGA-WY-A85A	0	1320	high	12.53
TCGA-TM-A7C5-01	TCGA-TM-A7C5	0	1500	high	11.9
TCGA-HT-7884-01	TCGA-HT-7884	0	343	high	11.75
TCGA-DU-8164-01	TCGA-DU-8164	0	651	high	11.79
TCGA-06-0745-01	TCGA-06-0745	1	239	high	12.54
TCGA-E1-A7YL-01	TCGA-E1-A7YL	1	492	high	12.44
TCGA-VM-A8CB-01	TCGA-VM-A8CB	0	3	high	11.93
TCGA-TQ-A7RN-01	TCGA-TQ-A7RN	0	1026	high	11.83
TCGA-12-5299-01	TCGA-12-5299	1	98	high	13.08
TCGA-FG-A4MU-01	TCGA-FG-A4MU	0	326	high	11.87
TCGA-06-2564-01	TCGA-06-2564	0	181	high	11.81
TCGA-E1-A7YD-01	TCGA-E1-A7YD	1	435	high	12.73
TCGA-DU-5870-01	TCGA-DU-5870	0	1825	high	11.73
TCGA-26-5136-01	TCGA-26-5136	1	577	high	12.48
TCGA-FG-A60J-01	TCGA-FG-A60J	0	449	high	12.18
TCGA-VM-A8CD-01	TCGA-VM-A8CD	1	240	high	12.33
TCGA-S9-A6TY-01	TCGA-S9-A6TY	0	1076	high	12.23
TCGA-P5-A72W-01	TCGA-P5-A72W	0	317	high	13.02
TCGA-TM-A84M-01	TCGA-TM-A84M	0	754	high	12.42
TCGA-06-0125-02	TCGA-06-0125	1	1448	high	11.73
TCGA-27-1837-01	TCGA-27-1837	1	427	high	11.84
TCGA-08-0386-01	TCGA-08-0386	1	548	high	12.63
TCGA-P5-A735-01	TCGA-P5-A735	0	292	high	11.75
TCGA-HW-8322-01	TCGA-HW-8322	0	758	high	11.75
TCGA-P5-A5EU-01	TCGA-P5-A5EU	0	0	high	12.46
TCGA-HT-7485-01	TCGA-HT-7485	0	122	high	13.21
TCGA-26-5133-01	TCGA-26-5133	0	452	high	12.29
TCGA-27-1831-01	TCGA-27-1831	1	505	high	13.35
TCGA-S9-A7QW-01	TCGA-S9-A7QW	0	458	high	12.08
TCGA-28-5220-01	TCGA-28-5220	1	388	high	12.5
TCGA-14-1825-01	TCGA-14-1825	1	232	high	11.87
TCGA-DB-A64P-01	TCGA-DB-A64P	0	916	high	11.83
TCGA-32-1970-01	TCGA-32-1970	1	468	high	12.19
TCGA-F6-A8O3-01	TCGA-F6-A8O3	0	7	high	11.92
TCGA-VW-A8FI-01	TCGA-VW-A8FI	1	245	high	12.28
TCGA-19-2624-01	TCGA-19-2624	1	5	high	11.74
TCGA-06-0743-01	TCGA-06-0743	1	803	high	11.73
TCGA-06-0744-01	TCGA-06-0744	1	1426	high	11.98
TCGA-DU-A7TJ-01	TCGA-DU-A7TJ	0	17	high	12.23
TCGA-06-1804-01	TCGA-06-1804	1	414	high	11.79
TCGA-R8-A6MK-01	TCGA-R8-A6MK	0	1825	high	11.77
TCGA-DU-8165-01	TCGA-DU-8165	0	582	high	12.43
TCGA-FG-A60L-01	TCGA-FG-A60L	0	655	high	11.73
TCGA-41-2572-01	TCGA-41-2572	1	406	high	11.92
TCGA-S9-A6U5-01	TCGA-S9-A6U5	0	992	high	11.83
TCGA-DB-A64O-01	TCGA-DB-A64O	1	775	high	12.16
TCGA-S9-A7QY-01	TCGA-S9-A7QY	0	863	high	11.76
TCGA-19-2619-01	TCGA-19-2619	0	294	high	12.7
TCGA-CS-4938-01	TCGA-CS-4938	0	1825	high	12.19
TCGA-06-5408-01	TCGA-06-5408	1	357	high	12.37
TCGA-12-0821-01	TCGA-12-0821	1	323	high	11.78
TCGA-14-1829-01	TCGA-14-1829	0	218	high	12.94
TCGA-27-2526-01	TCGA-27-2526	1	87	high	12.23
TCGA-06-2567-01	TCGA-06-2567	1	133	high	13.19
TCGA-02-2485-01	TCGA-02-2485	0	470	high	12.51
TCGA-06-5858-01	TCGA-06-5858	0	187	high	12.07
TCGA-14-0790-01	TCGA-14-0790	1	419	high	12.66
TCGA-06-5415-01	TCGA-06-5415	0	260	high	12.47
TCGA-RY-A83Z-01	TCGA-RY-A83Z	0	301	high	11.98
TCGA-E1-5304-01	TCGA-E1-5304	1	1251	high	12.28
TCGA-QH-A870-01	TCGA-QH-A870	0	395	high	12.27
TCGA-DU-6405-01	TCGA-DU-6405	1	605	high	12.88
TCGA-QH-A6CX-01	TCGA-QH-A6CX	1	372	high	12.07
TCGA-12-3650-01	TCGA-12-3650	1	333	high	12.06
TCGA-19-2625-01	TCGA-19-2625	1	124	high	12.31
TCGA-28-2499-01	TCGA-28-2499	0	95	high	12.01
TCGA-76-4932-01	TCGA-76-4932	1	1458	high	12.76
TCGA-76-4931-01	TCGA-76-4931	1	279	high	12.73
TCGA-R8-A73M-01	TCGA-R8-A73M	0	1806	high	11.87
TCGA-RY-A840-01	TCGA-RY-A840	0	854	high	12.26
TCGA-14-1402-02	TCGA-14-1402	1	975	high	13.26
TCGA-15-0742-01	TCGA-15-0742	1	419	high	11.82
TCGA-CS-6186-01	TCGA-CS-6186	1	538	high	13.29
TCGA-27-2523-01	TCGA-27-2523	1	489	high	11.81
TCGA-DU-7304-02	TCGA-DU-7304	1	709	high	12.69
TCGA-06-0219-01	TCGA-06-0219	1	22	high	13.66
TCGA-TM-A84B-01	TCGA-TM-A84B	1	758	high	12.45
TCGA-06-5417-01	TCGA-06-5417	0	155	high	12.65
TCGA-14-1034-02	TCGA-14-1034	1	485	high	12.9
TCGA-76-4925-01	TCGA-76-4925	1	146	high	12.85
TCGA-32-2616-01	TCGA-32-2616	1	224	high	12.36
TCGA-12-3652-01	TCGA-12-3652	1	1062	high	12.29
TCGA-E1-A7YY-01	TCGA-E1-A7YY	0	1825	low	11.22
TCGA-P5-A5F6-01	TCGA-P5-A5F6	0	39	low	9.371
TCGA-S9-A6WG-01	TCGA-S9-A6WG	0	1825	low	11.63
TCGA-HT-8107-01	TCGA-HT-8107	0	14	low	10.85
TCGA-19-1389-02	TCGA-19-1389	1	141	low	11.7
TCGA-HT-8019-01	TCGA-HT-8019	0	1004	low	11.1
TCGA-CS-6669-01	TCGA-CS-6669	0	1494	low	10.51
TCGA-HT-8018-01	TCGA-HT-8018	1	1152	low	11.68
TCGA-FG-8189-01	TCGA-FG-8189	0	685	low	11.5
TCGA-06-0171-02	TCGA-06-0171	1	399	low	11.66
TCGA-CS-6665-01	TCGA-CS-6665	0	1568	low	10.95
TCGA-02-0055-01	TCGA-02-0055	1	76	low	11.11
TCGA-HT-8113-01	TCGA-HT-8113	0	900	low	11.57
TCGA-HT-8558-01	TCGA-HT-8558	0	418	low	11.13
TCGA-S9-A6WL-01	TCGA-S9-A6WL	0	946	low	11.01
TCGA-HT-A61A-01	TCGA-HT-A61A	0	194	low	10.56
TCGA-S9-A7IQ-01	TCGA-S9-A7IQ	0	1099	low	11.31
TCGA-HT-7874-01	TCGA-HT-7874	0	1130	low	11.59
TCGA-HW-7489-01	TCGA-HW-7489	1	1262	low	11.49
TCGA-DU-5855-01	TCGA-DU-5855	0	207	low	11.7
TCGA-S9-A6U9-01	TCGA-S9-A6U9	0	1825	low	11.57
TCGA-HT-8015-01	TCGA-HT-8015	0	3	low	10.78
TCGA-06-0190-02	TCGA-06-0190	1	317	low	10.36
TCGA-S9-A6WI-01	TCGA-S9-A6WI	0	1825	low	11.39
TCGA-DU-8162-01	TCGA-DU-8162	1	444	low	11.47
TCGA-S9-A7IX-01	TCGA-S9-A7IX	1	819	low	11.41
TCGA-HT-7857-01	TCGA-HT-7857	0	7	low	11.06
TCGA-P5-A780-01	TCGA-P5-A780	0	72	low	11.27
TCGA-CS-5397-01	TCGA-CS-5397	1	194	low	11.26
TCGA-E1-A7Z3-01	TCGA-E1-A7Z3	0	1825	low	10.86
TCGA-TM-A84R-01	TCGA-TM-A84R	0	566	low	11.26
TCGA-DU-7290-01	TCGA-DU-7290	1	315	low	11.59
TCGA-DU-7302-01	TCGA-DU-7302	0	1825	low	11.56
TCGA-CS-5393-01	TCGA-CS-5393	0	1222	low	11.14
TCGA-HT-7856-01	TCGA-HT-7856	0	1189	low	11.16
TCGA-DU-6396-01	TCGA-DU-6396	0	1825	low	11.03
TCGA-HT-7601-01	TCGA-HT-7601	0	153	low	11.67
TCGA-HT-A5R5-01	TCGA-HT-A5R5	0	4	low	11.17
TCGA-HW-A5KM-01	TCGA-HW-A5KM	0	630	low	11.39
TCGA-DU-A7TG-01	TCGA-DU-A7TG	1	1351	low	11.37
TCGA-06-5412-01	TCGA-06-5412	1	138	low	11.63
TCGA-CS-6667-01	TCGA-CS-6667	0	1469	low	11.05
TCGA-HT-7880-01	TCGA-HT-7880	0	162	low	11.13
TCGA-WY-A859-01	TCGA-WY-A859	0	1213	low	11.35
TCGA-DU-7304-01	TCGA-DU-7304	1	709	low	11.55
TCGA-S9-A7R4-01	TCGA-S9-A7R4	0	914	low	11.38
TCGA-DU-5851-01	TCGA-DU-5851	0	531	low	11.65
TCGA-WY-A85C-01	TCGA-WY-A85C	0	1426	low	11.46
TCGA-DB-5281-01	TCGA-DB-5281	0	1825	low	11.18
TCGA-DU-6392-01	TCGA-DU-6392	0	1825	low	11.25
TCGA-FG-A87N-01	TCGA-FG-A87N	0	567	low	11.11
TCGA-DU-7014-01	TCGA-DU-7014	0	1825	low	10.61
TCGA-27-1830-01	TCGA-27-1830	1	154	low	11.57
TCGA-HT-7694-01	TCGA-HT-7694	0	210	low	11.64
TCGA-HT-A74J-01	TCGA-HT-A74J	0	320	low	11.52
TCGA-HW-7487-01	TCGA-HW-7487	0	1382	low	11.53
TCGA-DU-8166-01	TCGA-DU-8166	0	516	low	11.41
TCGA-P5-A5EY-01	TCGA-P5-A5EY	0	72	low	11.57
TCGA-HT-7476-01	TCGA-HT-7476	0	199	low	11.46
TCGA-28-2513-01	TCGA-28-2513	0	222	low	11.08
TCGA-HT-7479-01	TCGA-HT-7479	0	1227	low	11.61
TCGA-HT-8105-01	TCGA-HT-8105	0	190	low	11.3
TCGA-DB-A75O-01	TCGA-DB-A75O	0	935	low	11.48
TCGA-DU-5872-02	TCGA-DU-5872	0	532	low	11.08
TCGA-DU-7010-01	TCGA-DU-7010	1	456	low	11.33
TCGA-32-2634-01	TCGA-32-2634	0	693	low	11.22
TCGA-06-2569-01	TCGA-06-2569	0	13	low	9.415
TCGA-19-0957-02	TCGA-19-0957	1	666	low	10.86
TCGA-HT-A616-01	TCGA-HT-A616	0	55	low	11.62
TCGA-HT-8564-01	TCGA-HT-8564	0	478	low	11.52
TCGA-HT-7610-01	TCGA-HT-7610	0	1706	low	11.58
TCGA-HT-A5R7-01	TCGA-HT-A5R7	0	615	low	11.49
TCGA-P5-A77W-01	TCGA-P5-A77W	0	584	low	11.48
TCGA-FG-A713-01	TCGA-FG-A713	0	622	low	11.19
TCGA-S9-A6TZ-01	TCGA-S9-A6TZ	0	1120	low	11.54
TCGA-S9-A7R7-01	TCGA-S9-A7R7	0	1825	low	11.02
TCGA-DU-6404-02	TCGA-DU-6404	0	1825	low	10.61
TCGA-DU-8163-01	TCGA-DU-8163	0	629	low	11.67
TCGA-HW-A5KK-01	TCGA-HW-A5KK	1	388	low	11.66
TCGA-DU-6410-01	TCGA-DU-6410	0	242	low	11.65
TCGA-FG-8182-01	TCGA-FG-8182	0	416	low	10.85
TCGA-E1-5303-01	TCGA-E1-5303	0	1825	low	11.58
TCGA-HW-8321-01	TCGA-HW-8321	0	1294	low	11.5
TCGA-FG-6691-01	TCGA-FG-6691	0	1257	low	11.49
TCGA-TM-A84H-01	TCGA-TM-A84H	0	926	low	11.68
TCGA-DU-7292-01	TCGA-DU-7292	1	242	low	11.3
TCGA-HT-7691-01	TCGA-HT-7691	0	3	low	11.22
TCGA-28-5215-01	TCGA-28-5215	1	335	low	11.4
TCGA-VM-A8CA-01	TCGA-VM-A8CA	0	411	low	11.04
TCGA-DU-5871-01	TCGA-DU-5871	0	576	low	11.66
TCGA-E1-5311-01	TCGA-E1-5311	0	1825	low	11.29
TCGA-E1-A7YV-01	TCGA-E1-A7YV	1	987	low	11.53
TCGA-DB-5277-01	TCGA-DB-5277	1	1547	low	11.47
TCGA-S9-A89V-01	TCGA-S9-A89V	0	569	low	10.92
TCGA-06-0882-01	TCGA-06-0882	1	632	low	11.69
TCGA-FG-7643-01	TCGA-FG-7643	0	611	low	11.03
TCGA-FG-7641-01	TCGA-FG-7641	0	627	low	11.63
TCGA-S9-A6TS-01	TCGA-S9-A6TS	0	1825	low	11.35
TCGA-02-0047-01	TCGA-02-0047	1	448	low	11.4
TCGA-DU-A6S2-01	TCGA-DU-A6S2	0	777	low	10.9
TCGA-DU-6399-01	TCGA-DU-6399	0	1825	low	11.38
TCGA-HT-8109-01	TCGA-HT-8109	0	169	low	11.68
TCGA-E1-A7YQ-01	TCGA-E1-A7YQ	1	1578	low	11.07
TCGA-DU-A7T8-01	TCGA-DU-A7T8	0	1825	low	11.54
TCGA-S9-A6U8-01	TCGA-S9-A6U8	0	1825	low	11.38
TCGA-E1-A7YO-01	TCGA-E1-A7YO	0	1825	low	11.23
TCGA-DU-6542-01	TCGA-DU-6542	0	73	low	11.49
TCGA-19-4065-02	TCGA-19-4065	0	214	low	10.81
TCGA-DH-5144-01	TCGA-DH-5144	0	748	low	10.97
TCGA-RY-A843-01	TCGA-RY-A843	0	63	low	11.55
TCGA-HT-7690-01	TCGA-HT-7690	0	3	low	11.37
TCGA-DB-A4XC-01	TCGA-DB-A4XC	0	1421	low	11.1
TCGA-S9-A6U0-01	TCGA-S9-A6U0	1	742	low	11.08
TCGA-HT-7480-01	TCGA-HT-7480	0	1825	low	11.09
TCGA-FG-8191-01	TCGA-FG-8191	0	992	low	11.24
TCGA-S9-A6WN-01	TCGA-S9-A6WN	0	805	low	9.849
TCGA-DB-A4XH-01	TCGA-DB-A4XH	0	962	low	11.56
TCGA-06-0130-01	TCGA-06-0130	1	394	low	11.34
TCGA-S9-A6UA-01	TCGA-S9-A6UA	1	178	low	10.21
TCGA-DU-7007-01	TCGA-DU-7007	0	1825	low	11.07
TCGA-HT-7881-01	TCGA-HT-7881	0	1079	low	10.54
TCGA-FG-5963-02	TCGA-FG-5963	1	775	low	11.48
TCGA-06-0190-01	TCGA-06-0190	1	317	low	11.35
TCGA-TQ-A7RW-01	TCGA-TQ-A7RW	1	821	low	11.25
TCGA-FG-A70Y-01	TCGA-FG-A70Y	0	868	low	11.41
TCGA-14-0781-01	TCGA-14-0781	1	29	low	11.37
TCGA-S9-A6U6-01	TCGA-S9-A6U6	0	1069	low	11.29
TCGA-FG-6690-01	TCGA-FG-6690	0	1294	low	10.96
TCGA-HT-7467-01	TCGA-HT-7467	0	3	low	11.25
TCGA-HT-A5R9-01	TCGA-HT-A5R9	0	2	low	11.55
TCGA-TQ-A7RJ-01	TCGA-TQ-A7RJ	0	1229	low	11.29
TCGA-E1-A7YN-01	TCGA-E1-A7YN	1	727	low	11.42
TCGA-DB-A64L-01	TCGA-DB-A64L	0	736	low	11.56
TCGA-S9-A7QX-01	TCGA-S9-A7QX	0	564	low	11.44
TCGA-76-4927-01	TCGA-76-4927	1	535	low	11.23
TCGA-DU-5852-01	TCGA-DU-5852	1	205	low	11.62
TCGA-28-1753-01	TCGA-28-1753	0	37	low	11.39
TCGA-DU-6403-01	TCGA-DU-6403	1	354	low	11.52
TCGA-06-0686-01	TCGA-06-0686	1	432	low	11.43
TCGA-QH-A6XA-01	TCGA-QH-A6XA	0	502	low	11.31
TCGA-CS-6670-01	TCGA-CS-6670	0	1426	low	11.17
TCGA-FG-5964-01	TCGA-FG-5964	0	1588	low	11.59
TCGA-TQ-A7RV-02	TCGA-TQ-A7RV	0	1825	low	11.48
TCGA-HT-7477-01	TCGA-HT-7477	0	738	low	11.14
TCGA-S9-A6WO-01	TCGA-S9-A6WO	0	566	low	10.99
TCGA-DU-A76L-01	TCGA-DU-A76L	1	814	low	11.03
TCGA-28-5218-01	TCGA-28-5218	1	157	low	10.56
TCGA-S9-A7R8-01	TCGA-S9-A7R8	1	961	low	11.2
TCGA-HT-8111-01	TCGA-HT-8111	0	7	low	11.14
TCGA-HT-7855-01	TCGA-HT-7855	0	585	low	11.47
TCGA-S9-A6TU-01	TCGA-S9-A6TU	0	1825	low	11.27
TCGA-06-2558-01	TCGA-06-2558	1	380	low	11.57
TCGA-FG-7634-01	TCGA-FG-7634	0	467	low	11.45
TCGA-FG-A4MX-01	TCGA-FG-A4MX	0	569	low	11.45
TCGA-DU-A7TC-01	TCGA-DU-A7TC	0	1137	low	11.22
TCGA-E1-5307-01	TCGA-E1-5307	1	1762	low	10.92
TCGA-32-2638-01	TCGA-32-2638	1	766	low	10.85
TCGA-VM-A8C9-01	TCGA-VM-A8C9	0	1314	low	9.748
TCGA-HT-8010-01	TCGA-HT-8010	0	50	low	11.5
TCGA-S9-A6WQ-01	TCGA-S9-A6WQ	0	428	low	11.08
TCGA-DU-6400-01	TCGA-DU-6400	1	37	low	10.83
TCGA-HT-8108-01	TCGA-HT-8108	0	76	low	11.43
TCGA-DB-5278-01	TCGA-DB-5278	0	1825	low	10.77
TCGA-E1-5318-01	TCGA-E1-5318	0	1825	low	11.59
TCGA-VM-A8CE-01	TCGA-VM-A8CE	0	1191	low	11.7
TCGA-FG-5963-01	TCGA-FG-5963	1	775	low	10.96
TCGA-DB-5275-01	TCGA-DB-5275	0	1458	low	11.56
TCGA-QH-A6XC-01	TCGA-QH-A6XC	0	508	low	11.27
TCGA-DB-A75L-01	TCGA-DB-A75L	0	342	low	11.25
TCGA-DU-8161-01	TCGA-DU-8161	1	722	low	11.46
TCGA-19-2629-01	TCGA-19-2629	1	737	low	11.44
TCGA-19-1390-01	TCGA-19-1390	1	772	low	11.3
TCGA-DU-6397-01	TCGA-DU-6397	1	1401	low	11.61
TCGA-DH-A7UV-01	TCGA-DH-A7UV	0	566	low	11.58
TCGA-CS-6188-01	TCGA-CS-6188	1	814	low	11.42
TCGA-P5-A72U-01	TCGA-P5-A72U	0	7	low	11.32
TCGA-S9-A7J3-01	TCGA-S9-A7J3	0	629	low	11.1
TCGA-DU-A6S7-01	TCGA-DU-A6S7	0	638	low	10.94
TCGA-S9-A6WH-01	TCGA-S9-A6WH	0	1173	low	10.35
TCGA-06-0129-01	TCGA-06-0129	1	1024	low	11.41
TCGA-DU-6394-01	TCGA-DU-6394	1	682	low	11.32
TCGA-E1-A7YK-01	TCGA-E1-A7YK	1	378	low	10.89
TCGA-DB-A75P-01	TCGA-DB-A75P	0	492	low	10.59
TCGA-VM-A8CH-01	TCGA-VM-A8CH	0	714	low	10.36
TCGA-S9-A7R2-01	TCGA-S9-A7R2	1	316	low	10.43
TCGA-HT-A4DV-01	TCGA-HT-A4DV	0	792	low	11.23
TCGA-HW-7495-01	TCGA-HW-7495	0	1078	low	10.78
TCGA-E1-5319-01	TCGA-E1-5319	0	1825	low	11.3
TCGA-FG-8187-01	TCGA-FG-8187	0	611	low	11.54
TCGA-TQ-A7RK-02	TCGA-TQ-A7RK	0	1341	low	11.39
TCGA-FG-A6J3-01	TCGA-FG-A6J3	0	677	low	11.34
TCGA-DU-A7TA-01	TCGA-DU-A7TA	0	1825	low	11.2
TCGA-HT-7687-01	TCGA-HT-7687	0	3	low	11.44
TCGA-DU-A7TD-01	TCGA-DU-A7TD	1	228	low	11.54
TCGA-HT-A5RC-01	TCGA-HT-A5RC	1	162	low	11.13
TCGA-DU-7006-01	TCGA-DU-7006	1	349	low	11.24
TCGA-VV-A86M-01	TCGA-VV-A86M	0	487	low	11.12
TCGA-DB-A4XF-01	TCGA-DB-A4XF	0	1021	low	11.25
TCGA-S9-A6WD-01	TCGA-S9-A6WD	0	1825	low	11.56
TCGA-S9-A7IZ-01	TCGA-S9-A7IZ	0	608	low	11.36
TCGA-12-5295-01	TCGA-12-5295	1	454	low	11.01
TCGA-06-0644-01	TCGA-06-0644	1	384	low	10.29
TCGA-06-0152-02	TCGA-06-0152	1	375	low	11.27
TCGA-HT-8012-01	TCGA-HT-8012	0	286	low	11.16
TCGA-DB-A4XE-01	TCGA-DB-A4XE	0	1139	low	11.59
TCGA-DB-5274-01	TCGA-DB-5274	0	1825	low	11.15
TCGA-02-2486-01	TCGA-02-2486	1	618	low	11.55
TCGA-QH-A6CZ-01	TCGA-QH-A6CZ	0	279	low	11.46
TCGA-HW-A5KL-01	TCGA-HW-A5KL	0	878	low	11.37
TCGA-DB-A4XG-01	TCGA-DB-A4XG	0	1825	low	11
TCGA-32-2615-01	TCGA-32-2615	1	485	low	11.14
TCGA-HT-7877-01	TCGA-HT-7877	0	4	low	10.68
TCGA-E1-A7YU-01	TCGA-E1-A7YU	1	23	low	11.39
TCGA-DU-5854-01	TCGA-DU-5854	0	257	low	10.81
TCGA-76-4926-01	TCGA-76-4926	1	138	low	11.45
TCGA-HT-A61C-01	TCGA-HT-A61C	1	537	low	10.47
TCGA-HT-A74L-01	TCGA-HT-A74L	0	336	low	11.41
TCGA-DB-A4XD-01	TCGA-DB-A4XD	0	1210	low	11.18
TCGA-HT-7873-01	TCGA-HT-7873	0	718	low	10.44
TCGA-HT-7879-01	TCGA-HT-7879	0	112	low	11.2
TCGA-TM-A84G-01	TCGA-TM-A84G	0	1236	low	11.01
TCGA-W9-A837-01	TCGA-W9-A837	0	1553	low	11.05
TCGA-DU-6402-01	TCGA-DU-6402	1	214	low	10.05
TCGA-HT-7858-01	TCGA-HT-7858	0	1540	low	11.35
TCGA-DH-A7UT-01	TCGA-DH-A7UT	1	531	low	11.45
TCGA-QH-A6CV-01	TCGA-QH-A6CV	0	442	low	10.78
TCGA-06-2562-01	TCGA-06-2562	1	382	low	11.22
TCGA-19-1787-01	TCGA-19-1787	1	385	low	10.67
TCGA-DB-A64R-01	TCGA-DB-A64R	0	955	low	10.39
TCGA-TM-A84C-01	TCGA-TM-A84C	1	492	low	11.12
TCGA-TM-A84T-01	TCGA-TM-A84T	0	724	low	11.68
TCGA-06-5414-01	TCGA-06-5414	0	273	low	11.11
TCGA-DU-6404-01	TCGA-DU-6404	0	1825	low	11.31
TCGA-TQ-A7RP-01	TCGA-TQ-A7RP	0	914	low	10.72
TCGA-14-0787-01	TCGA-14-0787	1	68	low	11.22
TCGA-DU-A5TS-01	TCGA-DU-A5TS	0	964	low	11.18
TCGA-S9-A7J2-01	TCGA-S9-A7J2	0	62	low	11.28
TCGA-28-5208-01	TCGA-28-5208	1	544	low	10.92
TCGA-WY-A85E-01	TCGA-WY-A85E	0	633	low	11.53
TCGA-26-5135-01	TCGA-26-5135	1	270	low	11.53
TCGA-QH-A6X3-01	TCGA-QH-A6X3	0	313	low	11.35
TCGA-26-5134-01	TCGA-26-5134	0	167	low	11.51
TCGA-DU-A7T6-01	TCGA-DU-A7T6	1	547	low	10.66
TCGA-FG-8188-01	TCGA-FG-8188	0	455	low	11.16
TCGA-QH-A65S-01	TCGA-QH-A65S	0	77	low	11.06
TCGA-DH-5141-01	TCGA-DH-5141	0	968	low	11.14
TCGA-QH-A6X9-01	TCGA-QH-A6X9	0	58	low	11.3
TCGA-FG-7636-01	TCGA-FG-7636	0	544	low	10.97
TCGA-TQ-A7RV-01	TCGA-TQ-A7RV	0	1825	low	10.94
TCGA-S9-A6WP-01	TCGA-S9-A6WP	0	567	low	10.86
TCGA-DU-A5TT-01	TCGA-DU-A5TT	0	743	low	11.52
TCGA-06-2565-01	TCGA-06-2565	1	506	low	11.25
TCGA-DU-A7TB-01	TCGA-DU-A7TB	0	1567	low	9.253
TCGA-HT-A4DS-01	TCGA-HT-A4DS	0	7	low	11.7
TCGA-TQ-A8XE-01	TCGA-TQ-A8XE	1	954	low	11.13
TCGA-HT-7604-01	TCGA-HT-7604	0	1825	low	11.6
TCGA-R8-A6MO-01	TCGA-R8-A6MO	0	993	low	10.67
TCGA-TM-A7CA-01	TCGA-TM-A7CA	0	1058	low	11.31
TCGA-P5-A72Z-01	TCGA-P5-A72Z	0	354	low	11.54
TCGA-VM-A8CF-01	TCGA-VM-A8CF	0	609	low	10.41
TCGA-S9-A6U1-01	TCGA-S9-A6U1	0	785	low	10.99
TCGA-E1-A7YW-01	TCGA-E1-A7YW	1	1120	low	10.73
TCGA-S9-A7IS-01	TCGA-S9-A7IS	1	241	low	11.24
TCGA-DU-7013-01	TCGA-DU-7013	1	269	low	10.6
TCGA-E1-A7YS-01	TCGA-E1-A7YS	1	466	low	11.3
TCGA-DU-7294-01	TCGA-DU-7294	0	1825	low	11.53
TCGA-06-0211-01	TCGA-06-0211	1	360	low	11.48
TCGA-E1-A7YJ-01	TCGA-E1-A7YJ	1	592	low	11.57
TCGA-E1-A7YH-01	TCGA-E1-A7YH	0	1825	low	11.7
TCGA-DU-6406-01	TCGA-DU-6406	1	512	low	10.79
TCGA-27-1832-01	TCGA-27-1832	1	300	low	11.64
TCGA-TQ-A7RO-01	TCGA-TQ-A7RO	0	949	low	11.33
TCGA-DU-6407-02	TCGA-DU-6407	0	1825	low	10.33
TCGA-KT-A74X-01	TCGA-KT-A74X	0	438	low	11.5
TCGA-S9-A6U2-01	TCGA-S9-A6U2	0	908	low	11.21
TCGA-HW-7486-01	TCGA-HW-7486	0	1721	low	11.42
TCGA-TQ-A7RK-01	TCGA-TQ-A7RK	0	1341	low	10.89
TCGA-DB-A64V-01	TCGA-DB-A64V	0	889	low	11.17
TCGA-S9-A7QZ-01	TCGA-S9-A7QZ	0	826	low	10.69
TCGA-E1-A7YM-01	TCGA-E1-A7YM	1	648	low	11.68
TCGA-HT-8011-01	TCGA-HT-8011	0	494	low	10.72
TCGA-E1-A7YI-01	TCGA-E1-A7YI	1	111	low	10.36
TCGA-S9-A7R3-01	TCGA-S9-A7R3	0	1825	low	10.01
TCGA-S9-A6WE-01	TCGA-S9-A6WE	0	1825	low	10.35
TCGA-28-5204-01	TCGA-28-5204	1	454	low	11.4
TCGA-S9-A6TX-01	TCGA-S9-A6TX	0	1245	low	11.04
TCGA-EZ-7264-01	TCGA-EZ-7264	0	1201	low	10.62
TCGA-DH-A7US-01	TCGA-DH-A7US	0	706	low	11.43
TCGA-RY-A845-01	TCGA-RY-A845	0	596	low	10.65
TCGA-DU-6393-01	TCGA-DU-6393	1	1585	low	11.01
TCGA-TQ-A8XE-02	TCGA-TQ-A8XE	1	954	low	10.88
TCGA-76-4929-01	TCGA-76-4929	1	111	low	11.53
TCGA-06-2563-01	TCGA-06-2563	0	932	low	11.67
TCGA-HT-7902-01	TCGA-HT-7902	0	956	low	11.41
TCGA-HT-A74K-01	TCGA-HT-A74K	0	467	low	11.18
TCGA-S9-A6UB-01	TCGA-S9-A6UB	0	1825	low	11.02
TCGA-QH-A65V-01	TCGA-QH-A65V	0	384	low	11.3
TCGA-27-2528-01	TCGA-27-2528	1	480	low	11.24
TCGA-TQ-A7RS-01	TCGA-TQ-A7RS	0	0	low	11.31
TCGA-FG-A4MY-01	TCGA-FG-A4MY	0	721	low	11.53
TCGA-76-4928-01	TCGA-76-4928	1	94	low	11.14
TCGA-FG-A4MW-01	TCGA-FG-A4MW	1	559	low	10.69
TCGA-FG-A6J1-01	TCGA-FG-A6J1	0	500	low	11.47
TCGA-S9-A7J0-01	TCGA-S9-A7J0	0	609	low	11.13
TCGA-HT-7875-01	TCGA-HT-7875	0	10	low	11.05
TCGA-QH-A6X4-01	TCGA-QH-A6X4	0	442	low	11.49
TCGA-S9-A7J1-01	TCGA-S9-A7J1	0	249	low	11.5
TCGA-12-0619-01	TCGA-12-0619	1	1062	low	11.21
TCGA-QH-A6X5-01	TCGA-QH-A6X5	0	497	low	10.92
TCGA-VM-A8C8-01	TCGA-VM-A8C8	0	1397	low	11.07
TCGA-27-1835-01	TCGA-27-1835	1	648	low	11.3
TCGA-FG-A6IZ-01	TCGA-FG-A6IZ	0	457	low	11.69
TCGA-TQ-A7RU-01	TCGA-TQ-A7RU	0	1032	low	11.21
TCGA-HT-7468-01	TCGA-HT-7468	0	203	low	11.45
TCGA-HT-A5RA-01	TCGA-HT-A5RA	0	832	low	11.21
TCGA-RY-A83X-01	TCGA-RY-A83X	0	939	low	10.67
TCGA-26-5132-01	TCGA-26-5132	0	286	low	11.42
TCGA-TQ-A7RG-01	TCGA-TQ-A7RG	0	599	low	10.96
TCGA-27-2521-01	TCGA-27-2521	1	510	low	11.61
TCGA-CS-6668-01	TCGA-CS-6668	0	1519	low	10.73
TCGA-FG-A4MT-01	TCGA-FG-A4MT	0	1164	low	11.67
TCGA-19-5960-01	TCGA-19-5960	1	455	low	10.93
TCGA-HW-7491-01	TCGA-HW-7491	0	1825	low	11.31
TCGA-FG-A60K-01	TCGA-FG-A60K	0	542	low	10.93
TCGA-QH-A86X-01	TCGA-QH-A86X	0	337	low	11.57
TCGA-TQ-A7RI-01	TCGA-TQ-A7RI	0	62	low	10.93
TCGA-DB-A64Q-01	TCGA-DB-A64Q	0	182	low	11.34
TCGA-06-5416-01	TCGA-06-5416	0	204	low	11.7
TCGA-RY-A83Y-01	TCGA-RY-A83Y	0	166	low	11.33
TCGA-06-0747-01	TCGA-06-0747	1	82	low	10.72
TCGA-CS-5396-01	TCGA-CS-5396	0	1631	low	10.23
TCGA-28-5209-01	TCGA-28-5209	0	442	low	11.31
TCGA-KT-A7W1-01	TCGA-KT-A7W1	0	438	low	10.93
TCGA-28-2509-01	TCGA-28-2509	0	145	low	11.42
TCGA-06-0125-01	TCGA-06-0125	1	1448	low	10.96
TCGA-FG-6692-01	TCGA-FG-6692	1	561	low	11.62
TCGA-12-3653-01	TCGA-12-3653	1	442	low	10.94
TCGA-R8-A6ML-01	TCGA-R8-A6ML	0	1825	low	10.73
TCGA-HT-7469-01	TCGA-HT-7469	1	351	low	11.36
TCGA-TM-A7CF-02	TCGA-TM-A7CF	0	1825	low	11.54

## Sheet: ETS2
sample	patient	OS	OS.time (days elapsed)	gene expression RNAseq - IlluminaHiSeq: ETS2	data
TCGA-06-5410-01	TCGA-06-5410	1	108	high	12.18
TCGA-E1-A7YY-01	TCGA-E1-A7YY	0	1825	high	12.18
TCGA-FG-8181-01	TCGA-FG-8181	0	862	high	12.15
TCGA-P5-A5F6-01	TCGA-P5-A5F6	0	39	high	11.91
TCGA-S9-A6WG-01	TCGA-S9-A6WG	0	1825	high	11.84
TCGA-HT-8107-01	TCGA-HT-8107	0	14	high	11.77
TCGA-DU-6401-01	TCGA-DU-6401	0	1825	high	11.75
TCGA-19-1389-02	TCGA-19-1389	1	141	high	11.67
TCGA-HT-8019-01	TCGA-HT-8019	0	1004	high	11.67
TCGA-HT-8106-01	TCGA-HT-8106	0	3	high	11.66
TCGA-CS-6669-01	TCGA-CS-6669	0	1494	high	11.63
TCGA-HT-8018-01	TCGA-HT-8018	1	1152	high	11.62
TCGA-FG-8189-01	TCGA-FG-8189	0	685	high	11.59
TCGA-TM-A84I-01	TCGA-TM-A84I	0	854	high	11.58
TCGA-06-0171-02	TCGA-06-0171	1	399	high	11.58
TCGA-CS-6665-01	TCGA-CS-6665	0	1568	high	11.51
TCGA-HT-8563-01	TCGA-HT-8563	0	860	high	11.49
TCGA-02-0055-01	TCGA-02-0055	1	76	high	11.48
TCGA-HT-8113-01	TCGA-HT-8113	0	900	high	11.46
TCGA-HT-8558-01	TCGA-HT-8558	0	418	high	11.45
TCGA-S9-A6WL-01	TCGA-S9-A6WL	0	946	high	11.45
TCGA-P5-A72X-01	TCGA-P5-A72X	0	403	high	11.42
TCGA-HT-7686-01	TCGA-HT-7686	0	1300	high	11.42
TCGA-HT-A61A-01	TCGA-HT-A61A	0	194	high	11.42
TCGA-S9-A7IQ-01	TCGA-S9-A7IQ	0	1099	high	11.41
TCGA-HT-7603-01	TCGA-HT-7603	0	705	high	11.4
TCGA-HT-7874-01	TCGA-HT-7874	0	1130	high	11.36
TCGA-HW-7489-01	TCGA-HW-7489	1	1262	high	11.35
TCGA-DB-5276-01	TCGA-DB-5276	0	1825	high	11.34
TCGA-DU-A7TI-01	TCGA-DU-A7TI	1	1183	high	11.33
TCGA-HT-7882-01	TCGA-HT-7882	1	113	high	11.33
TCGA-DU-5855-01	TCGA-DU-5855	0	207	high	11.33
TCGA-HT-7684-01	TCGA-HT-7684	0	184	high	11.31
TCGA-E1-5322-01	TCGA-E1-5322	0	1825	high	11.29
TCGA-S9-A6U9-01	TCGA-S9-A6U9	0	1825	high	11.29
TCGA-WY-A858-01	TCGA-WY-A858	0	1337	high	11.28
TCGA-HT-8015-01	TCGA-HT-8015	0	3	high	11.28
TCGA-HT-7854-01	TCGA-HT-7854	0	1201	high	11.27
TCGA-P5-A5EZ-01	TCGA-P5-A5EZ	0	70	high	11.27
TCGA-HW-A5KJ-01	TCGA-HW-A5KJ	1	962	high	11.24
TCGA-06-0190-02	TCGA-06-0190	1	317	high	11.24
TCGA-S9-A6WI-01	TCGA-S9-A6WI	0	1825	high	11.23
TCGA-DU-7011-01	TCGA-DU-7011	0	1825	high	11.22
TCGA-DH-A66G-01	TCGA-DH-A66G	0	523	high	11.22
TCGA-DU-8162-01	TCGA-DU-8162	1	444	high	11.21
TCGA-06-0132-01	TCGA-06-0132	1	771	high	11.2
TCGA-HT-7478-01	TCGA-HT-7478	0	194	high	11.2
TCGA-S9-A7IX-01	TCGA-S9-A7IX	1	819	high	11.2
TCGA-HT-7857-01	TCGA-HT-7857	0	7	high	11.2
TCGA-HT-7607-01	TCGA-HT-7607	1	96	high	11.17
TCGA-TQ-A7RM-01	TCGA-TQ-A7RM	0	1116	high	11.16
TCGA-TM-A84F-01	TCGA-TM-A84F	0	1796	high	11.16
TCGA-P5-A780-01	TCGA-P5-A780	0	72	high	11.16
TCGA-CS-5397-01	TCGA-CS-5397	1	194	high	11.16
TCGA-E1-A7Z3-01	TCGA-E1-A7Z3	0	1825	high	11.14
TCGA-CS-6290-01	TCGA-CS-6290	1	1137	high	11.11
TCGA-TM-A84R-01	TCGA-TM-A84R	0	566	high	11.11
TCGA-DU-A5TR-01	TCGA-DU-A5TR	0	908	high	11.09
TCGA-DU-7290-01	TCGA-DU-7290	1	315	high	11.09
TCGA-DU-7302-01	TCGA-DU-7302	0	1825	high	11.08
TCGA-CS-5393-01	TCGA-CS-5393	0	1222	high	11.08
TCGA-P5-A5F2-01	TCGA-P5-A5F2	0	242	high	11.07
TCGA-E1-A7YE-01	TCGA-E1-A7YE	1	886	high	11.07
TCGA-HT-7856-01	TCGA-HT-7856	0	1189	high	11.06
TCGA-DU-6396-01	TCGA-DU-6396	0	1825	high	11.05
TCGA-HT-7601-01	TCGA-HT-7601	0	153	high	11.04
TCGA-HT-A5R5-01	TCGA-HT-A5R5	0	4	high	11.04
TCGA-HW-A5KM-01	TCGA-HW-A5KM	0	630	high	11.03
TCGA-DU-A7TG-01	TCGA-DU-A7TG	1	1351	high	11.03
TCGA-32-1980-01	TCGA-32-1980	1	36	high	11.02
TCGA-06-0645-01	TCGA-06-0645	1	175	high	10.99
TCGA-TM-A84J-01	TCGA-TM-A84J	0	735	high	10.99
TCGA-06-5412-01	TCGA-06-5412	1	138	high	10.98
TCGA-DU-8158-01	TCGA-DU-8158	1	155	high	10.96
TCGA-CS-6667-01	TCGA-CS-6667	0	1469	high	10.96
TCGA-DB-5270-01	TCGA-DB-5270	0	1825	high	10.95
TCGA-FG-6689-01	TCGA-FG-6689	0	454	high	10.95
TCGA-HT-7880-01	TCGA-HT-7880	0	162	high	10.94
TCGA-WY-A859-01	TCGA-WY-A859	0	1213	high	10.93
TCGA-DU-7304-01	TCGA-DU-7304	1	709	high	10.92
TCGA-S9-A7R4-01	TCGA-S9-A7R4	0	914	high	10.92
TCGA-HT-7616-01	TCGA-HT-7616	1	7	high	10.91
TCGA-HT-8013-01	TCGA-HT-8013	0	1825	high	10.9
TCGA-HT-7474-01	TCGA-HT-7474	0	114	high	10.9
TCGA-DU-A5TP-01	TCGA-DU-A5TP	0	1012	high	10.87
TCGA-HT-7483-01	TCGA-HT-7483	0	1825	high	10.86
TCGA-DU-7309-01	TCGA-DU-7309	0	84	high	10.86
TCGA-DU-5851-01	TCGA-DU-5851	0	531	high	10.86
TCGA-WY-A85C-01	TCGA-WY-A85C	0	1426	high	10.85
TCGA-DU-7019-01	TCGA-DU-7019	0	800	high	10.84
TCGA-CS-6666-01	TCGA-CS-6666	0	1428	high	10.84
TCGA-DB-5281-01	TCGA-DB-5281	0	1825	high	10.84
TCGA-HT-8114-01	TCGA-HT-8114	0	1040	high	10.83
TCGA-DU-6392-01	TCGA-DU-6392	0	1825	high	10.83
TCGA-FG-A87N-01	TCGA-FG-A87N	0	567	high	10.83
TCGA-DU-7014-01	TCGA-DU-7014	0	1825	high	10.83
TCGA-FG-A70Z-01	TCGA-FG-A70Z	0	328	high	10.82
TCGA-06-0168-01	TCGA-06-0168	1	598	high	10.81
TCGA-27-1830-01	TCGA-27-1830	1	154	high	10.81
TCGA-DU-5872-01	TCGA-DU-5872	0	532	high	10.8
TCGA-06-0238-01	TCGA-06-0238	1	405	high	10.8
TCGA-DB-A64S-01	TCGA-DB-A64S	0	835	high	10.79
TCGA-HW-7493-01	TCGA-HW-7493	0	1825	high	10.79
TCGA-DH-A7UR-01	TCGA-DH-A7UR	0	1650	high	10.79
TCGA-HT-7694-01	TCGA-HT-7694	0	210	high	10.79
TCGA-HT-A74J-01	TCGA-HT-A74J	0	320	high	10.78
TCGA-14-0789-01	TCGA-14-0789	1	342	high	10.77
TCGA-HW-7487-01	TCGA-HW-7487	0	1382	high	10.77
TCGA-DU-8166-01	TCGA-DU-8166	0	516	high	10.76
TCGA-HT-A618-01	TCGA-HT-A618	0	512	high	10.75
TCGA-HT-7688-01	TCGA-HT-7688	0	964	high	10.75
TCGA-P5-A5EY-01	TCGA-P5-A5EY	0	72	high	10.75
TCGA-HT-7476-01	TCGA-HT-7476	0	199	high	10.75
TCGA-28-2513-01	TCGA-28-2513	0	222	high	10.75
TCGA-06-2570-01	TCGA-06-2570	0	958	high	10.74
TCGA-DU-A76O-01	TCGA-DU-A76O	0	522	high	10.74
TCGA-HT-7479-01	TCGA-HT-7479	0	1227	high	10.74
TCGA-HT-8105-01	TCGA-HT-8105	0	190	high	10.74
TCGA-DB-A4XA-01	TCGA-DB-A4XA	0	573	high	10.73
TCGA-HT-A61B-01	TCGA-HT-A61B	0	533	high	10.72
TCGA-DB-A75O-01	TCGA-DB-A75O	0	935	high	10.72
TCGA-DU-5872-02	TCGA-DU-5872	0	532	high	10.72
TCGA-RY-A847-01	TCGA-RY-A847	0	933	high	10.71
TCGA-DU-7010-01	TCGA-DU-7010	1	456	high	10.71
TCGA-32-2634-01	TCGA-32-2634	0	693	high	10.71
TCGA-06-2569-01	TCGA-06-2569	0	13	high	10.71
TCGA-P5-A5EX-01	TCGA-P5-A5EX	0	243	high	10.7
TCGA-19-0957-02	TCGA-19-0957	1	666	high	10.7
TCGA-DU-8167-01	TCGA-DU-8167	0	471	high	10.69
TCGA-26-1442-01	TCGA-26-1442	0	953	high	10.69
TCGA-15-1444-01	TCGA-15-1444	1	1537	high	10.69
TCGA-02-2483-01	TCGA-02-2483	0	466	high	10.69
TCGA-HT-A616-01	TCGA-HT-A616	0	55	high	10.69
TCGA-HT-8564-01	TCGA-HT-8564	0	478	high	10.69
TCGA-WH-A86K-01	TCGA-WH-A86K	0	405	high	10.68
TCGA-HT-7610-01	TCGA-HT-7610	0	1706	high	10.68
TCGA-HT-A5R7-01	TCGA-HT-A5R7	0	615	high	10.68
TCGA-P5-A77W-01	TCGA-P5-A77W	0	584	high	10.68
TCGA-FG-A713-01	TCGA-FG-A713	0	622	high	10.68
TCGA-DU-5849-01	TCGA-DU-5849	0	443	high	10.67
TCGA-S9-A6TZ-01	TCGA-S9-A6TZ	0	1120	high	10.67
TCGA-S9-A7R7-01	TCGA-S9-A7R7	0	1825	high	10.67
TCGA-DU-6404-02	TCGA-DU-6404	0	1825	high	10.67
TCGA-HT-7473-01	TCGA-HT-7473	0	503	high	10.66
TCGA-06-2561-01	TCGA-06-2561	1	537	high	10.66
TCGA-DU-8163-01	TCGA-DU-8163	0	629	high	10.66
TCGA-HW-A5KK-01	TCGA-HW-A5KK	1	388	high	10.66
TCGA-DU-6410-01	TCGA-DU-6410	0	242	high	10.66
TCGA-FG-8182-01	TCGA-FG-8182	0	416	high	10.66
TCGA-06-5411-01	TCGA-06-5411	1	254	high	10.65
TCGA-DU-7298-01	TCGA-DU-7298	1	576	high	10.64
TCGA-DU-5874-01	TCGA-DU-5874	0	461	high	10.64
TCGA-E1-5302-01	TCGA-E1-5302	1	1525	high	10.64
TCGA-E1-5303-01	TCGA-E1-5303	0	1825	high	10.64
TCGA-HW-8321-01	TCGA-HW-8321	0	1294	high	10.64
TCGA-FG-6691-01	TCGA-FG-6691	0	1257	high	10.64
TCGA-TM-A84H-01	TCGA-TM-A84H	0	926	high	10.63
TCGA-DU-7292-01	TCGA-DU-7292	1	242	high	10.63
TCGA-HT-7691-01	TCGA-HT-7691	0	3	high	10.63
TCGA-S9-A6TW-01	TCGA-S9-A6TW	0	1250	high	10.62
TCGA-DU-5853-01	TCGA-DU-5853	0	407	high	10.61
TCGA-28-5207-01	TCGA-28-5207	1	343	high	10.6
TCGA-28-5215-01	TCGA-28-5215	1	335	high	10.6
TCGA-VM-A8CA-01	TCGA-VM-A8CA	0	411	high	10.6
TCGA-06-0184-01	TCGA-06-0184	0	1825	high	10.59
TCGA-12-0616-01	TCGA-12-0616	1	448	high	10.59
TCGA-P5-A737-01	TCGA-P5-A737	0	372	high	10.58
TCGA-12-0618-01	TCGA-12-0618	1	395	high	10.58
TCGA-HT-7605-01	TCGA-HT-7605	0	139	high	10.58
TCGA-DU-5871-01	TCGA-DU-5871	0	576	high	10.58
TCGA-E1-5311-01	TCGA-E1-5311	0	1825	high	10.58
TCGA-41-3915-01	TCGA-41-3915	1	360	high	10.57
TCGA-HT-7695-01	TCGA-HT-7695	0	442	high	10.56
TCGA-E1-A7YV-01	TCGA-E1-A7YV	1	987	high	10.56
TCGA-DB-5277-01	TCGA-DB-5277	1	1547	high	10.56
TCGA-S9-A89V-01	TCGA-S9-A89V	0	569	high	10.56
TCGA-P5-A736-01	TCGA-P5-A736	0	230	high	10.55
TCGA-QH-A6CY-01	TCGA-QH-A6CY	0	408	high	10.55
TCGA-06-0882-01	TCGA-06-0882	1	632	high	10.55
TCGA-FG-7643-01	TCGA-FG-7643	0	611	high	10.55
TCGA-FG-A710-01	TCGA-FG-A710	0	1115	high	10.54
TCGA-FG-7641-01	TCGA-FG-7641	0	627	high	10.54
TCGA-DB-5279-01	TCGA-DB-5279	0	1354	high	10.53
TCGA-HT-8110-01	TCGA-HT-8110	0	419	high	10.53
TCGA-DU-7015-01	TCGA-DU-7015	0	1825	high	10.53
TCGA-S9-A6TS-01	TCGA-S9-A6TS	0	1825	high	10.53
TCGA-DU-6407-01	TCGA-DU-6407	0	1825	high	10.52
TCGA-HT-7680-01	TCGA-HT-7680	0	23	high	10.52
TCGA-DU-A5TU-01	TCGA-DU-A5TU	0	796	high	10.52
TCGA-02-0047-01	TCGA-02-0047	1	448	high	10.52
TCGA-DU-A6S2-01	TCGA-DU-A6S2	0	777	high	10.52
TCGA-FN-7833-01	TCGA-FN-7833	0	837	high	10.51
TCGA-41-5651-01	TCGA-41-5651	1	460	high	10.51
TCGA-DU-7300-01	TCGA-DU-7300	0	1825	high	10.51
TCGA-DU-6399-01	TCGA-DU-6399	0	1825	high	10.51
TCGA-VV-A829-01	TCGA-VV-A829	0	1127	high	10.5
TCGA-HT-7602-01	TCGA-HT-7602	0	908	high	10.49
TCGA-P5-A730-01	TCGA-P5-A730	0	333	high	10.49
TCGA-06-0210-02	TCGA-06-0210	1	225	high	10.49
TCGA-HT-8109-01	TCGA-HT-8109	0	169	high	10.49
TCGA-DH-A66D-01	TCGA-DH-A66D	0	846	high	10.48
TCGA-FG-A87Q-01	TCGA-FG-A87Q	0	174	high	10.48
TCGA-HW-8320-01	TCGA-HW-8320	0	1217	high	10.48
TCGA-06-0210-01	TCGA-06-0210	1	225	high	10.48
TCGA-E1-A7YQ-01	TCGA-E1-A7YQ	1	1578	high	10.48
TCGA-TM-A84L-01	TCGA-TM-A84L	1	1242	high	10.47
TCGA-HT-7693-01	TCGA-HT-7693	0	533	high	10.47
TCGA-P5-A5F4-01	TCGA-P5-A5F4	0	231	high	10.46
TCGA-IK-8125-01	TCGA-IK-8125	0	1301	high	10.46
TCGA-E1-5305-01	TCGA-E1-5305	0	1825	high	10.45
TCGA-DU-A6S3-01	TCGA-DU-A6S3	0	656	high	10.45
TCGA-DU-A7T8-01	TCGA-DU-A7T8	0	1825	high	10.45
TCGA-S9-A6U8-01	TCGA-S9-A6U8	0	1825	high	10.45
TCGA-E1-A7YO-01	TCGA-E1-A7YO	0	1825	high	10.45
TCGA-28-5213-01	TCGA-28-5213	0	951	high	10.44
TCGA-06-5859-01	TCGA-06-5859	0	139	high	10.44
TCGA-S9-A89Z-01	TCGA-S9-A89Z	0	623	high	10.44
TCGA-DU-6542-01	TCGA-DU-6542	0	73	high	10.44
TCGA-19-4065-02	TCGA-19-4065	0	214	high	10.44
TCGA-DH-5144-01	TCGA-DH-5144	0	748	high	10.43
TCGA-DU-7306-01	TCGA-DU-7306	0	1277	high	10.42
TCGA-P5-A781-01	TCGA-P5-A781	0	134	high	10.42
TCGA-HT-7681-01	TCGA-HT-7681	0	1359	high	10.42
TCGA-RY-A843-01	TCGA-RY-A843	0	63	high	10.42
TCGA-HT-7690-01	TCGA-HT-7690	0	3	high	10.42
TCGA-DB-A4XC-01	TCGA-DB-A4XC	0	1421	high	10.42
TCGA-S9-A6U0-01	TCGA-S9-A6U0	1	742	high	10.42
TCGA-CS-4942-01	TCGA-CS-4942	1	1335	high	10.41
TCGA-HT-7480-01	TCGA-HT-7480	0	1825	high	10.41
TCGA-TM-A84Q-01	TCGA-TM-A84Q	0	772	high	10.4
TCGA-06-0156-01	TCGA-06-0156	1	178	high	10.4
TCGA-06-0141-01	TCGA-06-0141	1	313	high	10.4
TCGA-FG-8191-01	TCGA-FG-8191	0	992	high	10.4
TCGA-S9-A6WN-01	TCGA-S9-A6WN	0	805	high	10.4
TCGA-DU-6408-01	TCGA-DU-6408	0	1825	high	10.39
TCGA-HT-7482-01	TCGA-HT-7482	0	1825	high	10.39
TCGA-DB-A4XH-01	TCGA-DB-A4XH	0	962	high	10.39
TCGA-06-0130-01	TCGA-06-0130	1	394	high	10.39
TCGA-S9-A6UA-01	TCGA-S9-A6UA	1	178	high	10.39
TCGA-HT-7470-01	TCGA-HT-7470	1	1220	high	10.38
TCGA-HT-7676-01	TCGA-HT-7676	0	5	high	10.38
TCGA-DU-7007-01	TCGA-DU-7007	0	1825	high	10.38
TCGA-HT-7881-01	TCGA-HT-7881	0	1079	high	10.38
TCGA-HT-7609-01	TCGA-HT-7609	0	1399	high	10.37
TCGA-DU-5870-02	TCGA-DU-5870	0	1825	high	10.37
TCGA-P5-A731-01	TCGA-P5-A731	0	274	high	10.37
TCGA-DH-A7UU-01	TCGA-DH-A7UU	0	417	high	10.37
TCGA-FG-5963-02	TCGA-FG-5963	1	775	high	10.37
TCGA-27-1834-01	TCGA-27-1834	1	1233	high	10.36
TCGA-DB-A4XB-01	TCGA-DB-A4XB	0	919	high	10.36
TCGA-06-0190-01	TCGA-06-0190	1	317	high	10.36
TCGA-TQ-A7RW-01	TCGA-TQ-A7RW	1	821	high	10.36
TCGA-06-0649-01	TCGA-06-0649	1	64	high	10.35
TCGA-DU-A76K-01	TCGA-DU-A76K	1	347	high	10.35
TCGA-32-1982-01	TCGA-32-1982	1	142	high	10.35
TCGA-41-2571-01	TCGA-41-2571	1	26	high	10.35
TCGA-FG-A70Y-01	TCGA-FG-A70Y	0	868	high	10.35
TCGA-14-0781-01	TCGA-14-0781	1	29	high	10.35
TCGA-S9-A6U6-01	TCGA-S9-A6U6	0	1069	high	10.35
TCGA-FG-6690-01	TCGA-FG-6690	0	1294	high	10.35
TCGA-DH-A66B-01	TCGA-DH-A66B	0	1279	high	10.34
TCGA-HT-7467-01	TCGA-HT-7467	0	3	high	10.34
TCGA-TM-A7C3-01	TCGA-TM-A7C3	1	1666	high	10.33
TCGA-06-0646-01	TCGA-06-0646	1	175	high	10.33
TCGA-06-0221-02	TCGA-06-0221	1	603	high	10.33
TCGA-41-4097-01	TCGA-41-4097	1	6	high	10.33
TCGA-HT-A5R9-01	TCGA-HT-A5R9	0	2	high	10.33
TCGA-TQ-A7RJ-01	TCGA-TQ-A7RJ	0	1229	high	10.33
TCGA-HT-7472-01	TCGA-HT-7472	0	1	high	10.32
TCGA-TM-A84O-01	TCGA-TM-A84O	1	1011	high	10.32
TCGA-E1-A7YN-01	TCGA-E1-A7YN	1	727	high	10.32
TCGA-P5-A5EV-01	TCGA-P5-A5EV	0	7	high	10.31
TCGA-S9-A6TV-01	TCGA-S9-A6TV	0	571	high	10.31
TCGA-DU-6397-02	TCGA-DU-6397	1	1401	high	10.31
TCGA-DB-A64L-01	TCGA-DB-A64L	0	736	high	10.31
TCGA-S9-A7QX-01	TCGA-S9-A7QX	0	564	high	10.31
TCGA-DH-5142-01	TCGA-DH-5142	0	1825	high	10.3
TCGA-DU-A6S6-01	TCGA-DU-A6S6	0	1825	high	10.3
TCGA-P5-A5F0-01	TCGA-P5-A5F0	0	287	high	10.3
TCGA-76-4927-01	TCGA-76-4927	1	535	high	10.3
TCGA-FG-A4MT-02	TCGA-FG-A4MT	0	1164	high	10.29
TCGA-DU-5852-01	TCGA-DU-5852	1	205	high	10.29
TCGA-28-1753-01	TCGA-28-1753	0	37	high	10.29
TCGA-DH-5143-01	TCGA-DH-5143	0	1401	high	10.28
TCGA-06-0878-01	TCGA-06-0878	0	218	high	10.28
TCGA-DU-6403-01	TCGA-DU-6403	1	354	high	10.28
TCGA-06-0686-01	TCGA-06-0686	1	432	high	10.28
TCGA-QH-A6XA-01	TCGA-QH-A6XA	0	502	high	10.28
TCGA-HT-7860-01	TCGA-HT-7860	0	15	high	10.27
TCGA-TM-A7C4-01	TCGA-TM-A7C4	0	1470	high	10.27
TCGA-FG-5962-01	TCGA-FG-5962	0	1453	high	10.27
TCGA-CS-6670-01	TCGA-CS-6670	0	1426	high	10.27
TCGA-DU-A5TY-01	TCGA-DU-A5TY	1	1033	high	10.26
TCGA-FG-5964-01	TCGA-FG-5964	0	1588	high	10.26
TCGA-TQ-A7RV-02	TCGA-TQ-A7RV	0	1825	high	10.26
TCGA-HT-7477-01	TCGA-HT-7477	0	738	high	10.26
TCGA-HT-A5RB-01	TCGA-HT-A5RB	0	3	high	10.25
TCGA-S9-A7IY-01	TCGA-S9-A7IY	0	715	high	10.25
TCGA-S9-A6WO-01	TCGA-S9-A6WO	0	566	high	10.25
TCGA-IK-7675-01	TCGA-IK-7675	1	578	high	10.24
TCGA-DU-8168-01	TCGA-DU-8168	0	431	high	10.24
TCGA-HT-A74O-01	TCGA-HT-A74O	0	3	high	10.24
TCGA-DU-A76L-01	TCGA-DU-A76L	1	814	high	10.24
TCGA-28-5218-01	TCGA-28-5218	1	157	high	10.24
TCGA-DB-5273-01	TCGA-DB-5273	0	1825	high	10.23
TCGA-14-1034-01	TCGA-14-1034	1	485	high	10.23
TCGA-HT-7481-01	TCGA-HT-7481	0	1825	high	10.23
TCGA-S9-A7R8-01	TCGA-S9-A7R8	1	961	high	10.23
TCGA-HT-8111-01	TCGA-HT-8111	0	7	high	10.23
TCGA-HT-7855-01	TCGA-HT-7855	0	585	high	10.22
TCGA-S9-A6TU-01	TCGA-S9-A6TU	0	1825	high	10.22
TCGA-06-0138-01	TCGA-06-0138	1	737	high	10.21
TCGA-DU-7301-01	TCGA-DU-7301	1	788	high	10.2
TCGA-06-0749-01	TCGA-06-0749	1	82	high	10.2
TCGA-TM-A7CF-01	TCGA-TM-A7CF	0	1825	high	10.2
TCGA-06-2558-01	TCGA-06-2558	1	380	high	10.2
TCGA-FG-7634-01	TCGA-FG-7634	0	467	high	10.2
TCGA-FG-A4MX-01	TCGA-FG-A4MX	0	569	high	10.2
TCGA-DU-A7TC-01	TCGA-DU-A7TC	0	1137	high	10.2
TCGA-E1-5307-01	TCGA-E1-5307	1	1762	high	10.2
TCGA-32-2638-01	TCGA-32-2638	1	766	high	10.2
TCGA-VM-A8C9-01	TCGA-VM-A8C9	0	1314	high	10.2
TCGA-06-5856-01	TCGA-06-5856	1	114	high	10.19
TCGA-28-5216-01	TCGA-28-5216	0	415	high	10.19
TCGA-QH-A65X-01	TCGA-QH-A65X	0	482	high	10.19
TCGA-HT-8010-01	TCGA-HT-8010	0	50	high	10.19
TCGA-S9-A6WQ-01	TCGA-S9-A6WQ	0	428	high	10.19
TCGA-DU-6400-01	TCGA-DU-6400	1	37	high	10.19
TCGA-CS-4941-01	TCGA-CS-4941	1	234	high	10.18
TCGA-FG-7638-01	TCGA-FG-7638	0	686	high	10.18
TCGA-HT-8108-01	TCGA-HT-8108	0	76	high	10.18
TCGA-DB-5278-01	TCGA-DB-5278	0	1825	high	10.18
TCGA-FG-6688-01	TCGA-FG-6688	0	571	high	10.17
TCGA-QH-A65R-01	TCGA-QH-A65R	0	461	high	10.17
TCGA-E1-5318-01	TCGA-E1-5318	0	1825	high	10.17
TCGA-HT-A615-01	TCGA-HT-A615	0	515	high	10.16
TCGA-HT-7475-01	TCGA-HT-7475	0	530	high	10.16
TCGA-14-0871-01	TCGA-14-0871	1	880	high	10.16
TCGA-VM-A8CE-01	TCGA-VM-A8CE	0	1191	high	10.15
TCGA-FG-5963-01	TCGA-FG-5963	1	775	high	10.15
TCGA-P5-A77X-01	TCGA-P5-A77X	0	105	high	10.14
TCGA-HT-7606-01	TCGA-HT-7606	0	526	high	10.14
TCGA-DB-5275-01	TCGA-DB-5275	0	1458	high	10.14
TCGA-QH-A6XC-01	TCGA-QH-A6XC	0	508	high	10.14
TCGA-DB-A75L-01	TCGA-DB-A75L	0	342	high	10.14
TCGA-14-1823-01	TCGA-14-1823	1	543	high	10.13
TCGA-FG-5965-01	TCGA-FG-5965	1	1120	high	10.13
TCGA-28-2514-01	TCGA-28-2514	0	160	high	10.13
TCGA-DU-8161-01	TCGA-DU-8161	1	722	high	10.13
TCGA-19-2629-01	TCGA-19-2629	1	737	high	10.13
TCGA-19-1390-01	TCGA-19-1390	1	772	high	10.13
TCGA-19-2620-01	TCGA-19-2620	1	148	low	10.12
TCGA-DU-7299-01	TCGA-DU-7299	1	1339	low	10.12
TCGA-DU-6397-01	TCGA-DU-6397	1	1401	low	10.12
TCGA-DH-A7UV-01	TCGA-DH-A7UV	0	566	low	10.12
TCGA-CS-6188-01	TCGA-CS-6188	1	814	low	10.12
TCGA-P5-A72U-01	TCGA-P5-A72U	0	7	low	10.12
TCGA-FG-A711-01	TCGA-FG-A711	1	1481	low	10.11
TCGA-DB-A64U-01	TCGA-DB-A64U	0	846	low	10.11
TCGA-HT-7608-01	TCGA-HT-7608	0	671	low	10.11
TCGA-S9-A7J3-01	TCGA-S9-A7J3	0	629	low	10.11
TCGA-DU-A6S7-01	TCGA-DU-A6S7	0	638	low	10.11
TCGA-S9-A6WH-01	TCGA-S9-A6WH	0	1173	low	10.11
TCGA-P5-A5EW-01	TCGA-P5-A5EW	0	204	low	10.1
TCGA-06-5418-01	TCGA-06-5418	1	83	low	10.1
TCGA-DU-7012-01	TCGA-DU-7012	1	199	low	10.1
TCGA-06-0129-01	TCGA-06-0129	1	1024	low	10.1
TCGA-DU-6394-01	TCGA-DU-6394	1	682	low	10.1
TCGA-E1-A7YK-01	TCGA-E1-A7YK	1	378	low	10.1
TCGA-DB-A75P-01	TCGA-DB-A75P	0	492	low	10.1
TCGA-28-1747-01	TCGA-28-1747	1	77	low	10.09
TCGA-FG-8186-01	TCGA-FG-8186	0	487	low	10.09
TCGA-P5-A733-01	TCGA-P5-A733	0	414	low	10.09
TCGA-TQ-A7RR-01	TCGA-TQ-A7RR	0	787	low	10.09
TCGA-DB-A64W-01	TCGA-DB-A64W	1	438	low	10.09
TCGA-VM-A8CH-01	TCGA-VM-A8CH	0	714	low	10.09
TCGA-06-0211-02	TCGA-06-0211	1	360	low	10.08
TCGA-P5-A5ET-01	TCGA-P5-A5ET	0	0	low	10.08
TCGA-S9-A7R2-01	TCGA-S9-A7R2	1	316	low	10.08
TCGA-DU-A5TW-01	TCGA-DU-A5TW	0	760	low	10.07
TCGA-HW-7490-01	TCGA-HW-7490	0	1387	low	10.06
TCGA-FG-5965-02	TCGA-FG-5965	1	1120	low	10.06
TCGA-HT-A4DV-01	TCGA-HT-A4DV	0	792	low	10.06
TCGA-HW-7495-01	TCGA-HW-7495	0	1078	low	10.06
TCGA-DU-5847-01	TCGA-DU-5847	0	548	low	10.05
TCGA-DU-7009-01	TCGA-DU-7009	0	1825	low	10.05
TCGA-E1-5319-01	TCGA-E1-5319	0	1825	low	10.05
TCGA-27-2519-01	TCGA-27-2519	1	550	low	10.04
TCGA-FG-8187-01	TCGA-FG-8187	0	611	low	10.04
TCGA-TQ-A7RK-02	TCGA-TQ-A7RK	0	1341	low	10.04
TCGA-16-0846-01	TCGA-16-0846	1	119	low	10.03
TCGA-DU-A6S8-01	TCGA-DU-A6S8	0	678	low	10.03
TCGA-FG-A6J3-01	TCGA-FG-A6J3	0	677	low	10.03
TCGA-DU-A7TA-01	TCGA-DU-A7TA	0	1825	low	10.03
TCGA-QH-A6CS-01	TCGA-QH-A6CS	0	588	low	10.02
TCGA-S9-A7R1-01	TCGA-S9-A7R1	0	1825	low	10.02
TCGA-DB-5280-01	TCGA-DB-5280	0	1112	low	10.01
TCGA-HW-8319-01	TCGA-HW-8319	1	1209	low	10.01
TCGA-HT-7687-01	TCGA-HT-7687	0	3	low	10.01
TCGA-HT-7611-01	TCGA-HT-7611	0	1752	low	9.997
TCGA-DU-A7TD-01	TCGA-DU-A7TD	1	228	low	9.992
TCGA-HT-A5RC-01	TCGA-HT-A5RC	1	162	low	9.992
TCGA-DB-A64X-01	TCGA-DB-A64X	0	563	low	9.99
TCGA-DU-7006-01	TCGA-DU-7006	1	349	low	9.986
TCGA-HT-7471-01	TCGA-HT-7471	0	4	low	9.982
TCGA-VV-A86M-01	TCGA-VV-A86M	0	487	low	9.979
TCGA-06-2557-01	TCGA-06-2557	1	33	low	9.978
TCGA-DB-A4XF-01	TCGA-DB-A4XF	0	1021	low	9.973
TCGA-S9-A6WD-01	TCGA-S9-A6WD	0	1825	low	9.97
TCGA-S9-A7IZ-01	TCGA-S9-A7IZ	0	608	low	9.968
TCGA-12-5295-01	TCGA-12-5295	1	454	low	9.967
TCGA-06-0644-01	TCGA-06-0644	1	384	low	9.967
TCGA-06-0152-02	TCGA-06-0152	1	375	low	9.965
TCGA-CS-5395-01	TCGA-CS-5395	1	639	low	9.96
TCGA-HT-7620-01	TCGA-HT-7620	0	434	low	9.959
TCGA-27-2524-01	TCGA-27-2524	1	231	low	9.946
TCGA-HT-8012-01	TCGA-HT-8012	0	286	low	9.944
TCGA-DU-A76R-01	TCGA-DU-A76R	1	648	low	9.941
TCGA-F6-A8O4-01	TCGA-F6-A8O4	0	6	low	9.933
TCGA-DB-A4XE-01	TCGA-DB-A4XE	0	1139	low	9.933
TCGA-DB-5274-01	TCGA-DB-5274	0	1825	low	9.929
TCGA-02-2486-01	TCGA-02-2486	1	618	low	9.926
TCGA-QH-A6CZ-01	TCGA-QH-A6CZ	0	279	low	9.915
TCGA-HW-A5KL-01	TCGA-HW-A5KL	0	878	low	9.913
TCGA-14-0817-01	TCGA-14-0817	1	164	low	9.9
TCGA-DB-A4XG-01	TCGA-DB-A4XG	0	1825	low	9.898
TCGA-32-2615-01	TCGA-32-2615	1	485	low	9.897
TCGA-HT-7877-01	TCGA-HT-7877	0	4	low	9.897
TCGA-CS-4943-01	TCGA-CS-4943	1	1106	low	9.891
TCGA-06-0750-01	TCGA-06-0750	1	28	low	9.889
TCGA-HT-8104-01	TCGA-HT-8104	0	372	low	9.889
TCGA-E1-A7YU-01	TCGA-E1-A7YU	1	23	low	9.889
TCGA-DU-5854-01	TCGA-DU-5854	0	257	low	9.889
TCGA-32-2632-01	TCGA-32-2632	1	269	low	9.885
TCGA-76-4926-01	TCGA-76-4926	1	138	low	9.885
TCGA-E1-A7Z2-01	TCGA-E1-A7Z2	1	398	low	9.882
TCGA-HT-A61C-01	TCGA-HT-A61C	1	537	low	9.882
TCGA-HT-A74L-01	TCGA-HT-A74L	0	336	low	9.879
TCGA-HT-7692-01	TCGA-HT-7692	0	90	low	9.868
TCGA-P5-A5F1-01	TCGA-P5-A5F1	0	179	low	9.865
TCGA-DB-A4XD-01	TCGA-DB-A4XD	0	1210	low	9.864
TCGA-WY-A85B-01	TCGA-WY-A85B	0	1393	low	9.857
TCGA-QH-A6CW-01	TCGA-QH-A6CW	0	414	low	9.857
TCGA-CS-5394-01	TCGA-CS-5394	0	8	low	9.856
TCGA-06-0174-01	TCGA-06-0174	1	98	low	9.853
TCGA-WY-A85D-01	TCGA-WY-A85D	0	1147	low	9.85
TCGA-HT-7873-01	TCGA-HT-7873	0	718	low	9.85
TCGA-FG-8185-01	TCGA-FG-8185	0	433	low	9.842
TCGA-DU-7008-01	TCGA-DU-7008	0	1825	low	9.839
TCGA-06-0158-01	TCGA-06-0158	1	329	low	9.838
TCGA-HT-7879-01	TCGA-HT-7879	0	112	low	9.836
TCGA-TM-A84S-01	TCGA-TM-A84S	0	454	low	9.835
TCGA-TM-A84G-01	TCGA-TM-A84G	0	1236	low	9.833
TCGA-TQ-A7RF-01	TCGA-TQ-A7RF	0	650	low	9.832
TCGA-W9-A837-01	TCGA-W9-A837	0	1553	low	9.828
TCGA-DU-6402-01	TCGA-DU-6402	1	214	low	9.828
TCGA-HT-7858-01	TCGA-HT-7858	0	1540	low	9.827
TCGA-DH-A7UT-01	TCGA-DH-A7UT	1	531	low	9.826
TCGA-QH-A6CV-01	TCGA-QH-A6CV	0	442	low	9.824
TCGA-06-2562-01	TCGA-06-2562	1	382	low	9.823
TCGA-19-1787-01	TCGA-19-1787	1	385	low	9.823
TCGA-DH-5140-01	TCGA-DH-5140	1	607	low	9.821
TCGA-DB-A64R-01	TCGA-DB-A64R	0	955	low	9.82
TCGA-S9-A6WM-01	TCGA-S9-A6WM	0	604	low	9.817
TCGA-14-0736-02	TCGA-14-0736	1	460	low	9.815
TCGA-TM-A84C-01	TCGA-TM-A84C	1	492	low	9.814
TCGA-TM-A84T-01	TCGA-TM-A84T	0	724	low	9.811
TCGA-QH-A6CU-01	TCGA-QH-A6CU	0	451	low	9.806
TCGA-TQ-A7RH-01	TCGA-TQ-A7RH	0	486	low	9.805
TCGA-14-2554-01	TCGA-14-2554	1	532	low	9.802
TCGA-06-5414-01	TCGA-06-5414	0	273	low	9.801
TCGA-HT-7677-01	TCGA-HT-7677	0	494	low	9.798
TCGA-06-5413-01	TCGA-06-5413	0	268	low	9.796
TCGA-16-1045-01	TCGA-16-1045	1	883	low	9.793
TCGA-DU-6404-01	TCGA-DU-6404	0	1825	low	9.788
TCGA-DH-A669-02	TCGA-DH-A669	1	919	low	9.785
TCGA-QH-A6X8-01	TCGA-QH-A6X8	0	509	low	9.784
TCGA-TQ-A7RP-01	TCGA-TQ-A7RP	0	914	low	9.783
TCGA-HT-A614-01	TCGA-HT-A614	0	82	low	9.779
TCGA-06-0178-01	TCGA-06-0178	0	1825	low	9.777
TCGA-FG-7637-01	TCGA-FG-7637	0	1219	low	9.775
TCGA-14-0787-01	TCGA-14-0787	1	68	low	9.764
TCGA-06-2559-01	TCGA-06-2559	1	150	low	9.763
TCGA-TQ-A7RQ-01	TCGA-TQ-A7RQ	0	795	low	9.761
TCGA-DU-7018-01	TCGA-DU-7018	1	933	low	9.761
TCGA-DU-A5TS-01	TCGA-DU-A5TS	0	964	low	9.759
TCGA-S9-A7J2-01	TCGA-S9-A7J2	0	62	low	9.757
TCGA-28-5208-01	TCGA-28-5208	1	544	low	9.756
TCGA-DH-A669-01	TCGA-DH-A669	1	919	low	9.753
TCGA-HT-A74H-01	TCGA-HT-A74H	0	74	low	9.752
TCGA-E1-A7Z6-01	TCGA-E1-A7Z6	1	984	low	9.75
TCGA-WY-A85E-01	TCGA-WY-A85E	0	633	low	9.75
TCGA-26-5135-01	TCGA-26-5135	1	270	low	9.747
TCGA-DH-A66F-01	TCGA-DH-A66F	0	523	low	9.744
TCGA-QH-A6X3-01	TCGA-QH-A6X3	0	313	low	9.742
TCGA-12-1597-01	TCGA-12-1597	1	675	low	9.74
TCGA-DB-A75K-01	TCGA-DB-A75K	0	368	low	9.739
TCGA-QH-A65Z-01	TCGA-QH-A65Z	0	427	low	9.738
TCGA-26-5134-01	TCGA-26-5134	0	167	low	9.73
TCGA-DU-A7T6-01	TCGA-DU-A7T6	1	547	low	9.729
TCGA-CS-4944-01	TCGA-CS-4944	0	1825	low	9.727
TCGA-FG-8188-01	TCGA-FG-8188	0	455	low	9.727
TCGA-06-0187-01	TCGA-06-0187	1	828	low	9.726
TCGA-QH-A65S-01	TCGA-QH-A65S	0	77	low	9.723
TCGA-DH-5141-01	TCGA-DH-5141	0	968	low	9.72
TCGA-QH-A6X9-01	TCGA-QH-A6X9	0	58	low	9.718
TCGA-FG-7636-01	TCGA-FG-7636	0	544	low	9.718
TCGA-TQ-A7RV-01	TCGA-TQ-A7RV	0	1825	low	9.716
TCGA-DU-6395-01	TCGA-DU-6395	1	1491	low	9.714
TCGA-E1-A7Z4-01	TCGA-E1-A7Z4	0	1825	low	9.71
TCGA-32-5222-01	TCGA-32-5222	1	585	low	9.698
TCGA-06-0157-01	TCGA-06-0157	1	97	low	9.696
TCGA-S9-A6WP-01	TCGA-S9-A6WP	0	567	low	9.691
TCGA-HT-A619-01	TCGA-HT-A619	0	651	low	9.689
TCGA-DU-A5TT-01	TCGA-DU-A5TT	0	743	low	9.689
TCGA-06-2565-01	TCGA-06-2565	1	506	low	9.688
TCGA-DU-A7TB-01	TCGA-DU-A7TB	0	1567	low	9.68
TCGA-HT-A4DS-01	TCGA-HT-A4DS	0	7	low	9.676
TCGA-19-4065-01	TCGA-19-4065	0	214	low	9.675
TCGA-TQ-A8XE-01	TCGA-TQ-A8XE	1	954	low	9.675
TCGA-DB-A75M-01	TCGA-DB-A75M	0	544	low	9.674
TCGA-DB-A4X9-01	TCGA-DB-A4X9	0	1412	low	9.674
TCGA-HT-7604-01	TCGA-HT-7604	0	1825	low	9.672
TCGA-R8-A6MO-01	TCGA-R8-A6MO	0	993	low	9.67
TCGA-VW-A7QS-01	TCGA-VW-A7QS	0	706	low	9.668
TCGA-HT-7689-01	TCGA-HT-7689	0	455	low	9.668
TCGA-26-5139-01	TCGA-26-5139	0	48	low	9.668
TCGA-TM-A7CA-01	TCGA-TM-A7CA	0	1058	low	9.667
TCGA-P5-A72Z-01	TCGA-P5-A72Z	0	354	low	9.653
TCGA-HT-A617-01	TCGA-HT-A617	0	491	low	9.652
TCGA-32-4213-01	TCGA-32-4213	0	604	low	9.651
TCGA-VM-A8CF-01	TCGA-VM-A8CF	0	609	low	9.651
TCGA-WY-A85A-01	TCGA-WY-A85A	0	1320	low	9.649
TCGA-TM-A7C5-01	TCGA-TM-A7C5	0	1500	low	9.648
TCGA-S9-A6U1-01	TCGA-S9-A6U1	0	785	low	9.648
TCGA-E1-A7YW-01	TCGA-E1-A7YW	1	1120	low	9.647
TCGA-HT-7884-01	TCGA-HT-7884	0	343	low	9.644
TCGA-DU-8164-01	TCGA-DU-8164	0	651	low	9.639
TCGA-S9-A7IS-01	TCGA-S9-A7IS	1	241	low	9.638
TCGA-06-0745-01	TCGA-06-0745	1	239	low	9.635
TCGA-E1-A7YL-01	TCGA-E1-A7YL	1	492	low	9.633
TCGA-VM-A8CB-01	TCGA-VM-A8CB	0	3	low	9.633
TCGA-TQ-A7RN-01	TCGA-TQ-A7RN	0	1026	low	9.632
TCGA-DU-7013-01	TCGA-DU-7013	1	269	low	9.622
TCGA-E1-A7YS-01	TCGA-E1-A7YS	1	466	low	9.613
TCGA-DU-7294-01	TCGA-DU-7294	0	1825	low	9.61
TCGA-06-0211-01	TCGA-06-0211	1	360	low	9.609
TCGA-12-5299-01	TCGA-12-5299	1	98	low	9.608
TCGA-FG-A4MU-01	TCGA-FG-A4MU	0	326	low	9.606
TCGA-E1-A7YJ-01	TCGA-E1-A7YJ	1	592	low	9.603
TCGA-06-2564-01	TCGA-06-2564	0	181	low	9.595
TCGA-E1-A7YH-01	TCGA-E1-A7YH	0	1825	low	9.595
TCGA-DU-6406-01	TCGA-DU-6406	1	512	low	9.594
TCGA-27-1832-01	TCGA-27-1832	1	300	low	9.593
TCGA-TQ-A7RO-01	TCGA-TQ-A7RO	0	949	low	9.592
TCGA-DU-6407-02	TCGA-DU-6407	0	1825	low	9.59
TCGA-KT-A74X-01	TCGA-KT-A74X	0	438	low	9.588
TCGA-S9-A6U2-01	TCGA-S9-A6U2	0	908	low	9.581
TCGA-E1-A7YD-01	TCGA-E1-A7YD	1	435	low	9.58
TCGA-DU-5870-01	TCGA-DU-5870	0	1825	low	9.577
TCGA-26-5136-01	TCGA-26-5136	1	577	low	9.572
TCGA-FG-A60J-01	TCGA-FG-A60J	0	449	low	9.57
TCGA-HW-7486-01	TCGA-HW-7486	0	1721	low	9.561
TCGA-VM-A8CD-01	TCGA-VM-A8CD	1	240	low	9.553
TCGA-S9-A6TY-01	TCGA-S9-A6TY	0	1076	low	9.545
TCGA-TQ-A7RK-01	TCGA-TQ-A7RK	0	1341	low	9.544
TCGA-DB-A64V-01	TCGA-DB-A64V	0	889	low	9.533
TCGA-P5-A72W-01	TCGA-P5-A72W	0	317	low	9.531
TCGA-TM-A84M-01	TCGA-TM-A84M	0	754	low	9.531
TCGA-06-0125-02	TCGA-06-0125	1	1448	low	9.53
TCGA-27-1837-01	TCGA-27-1837	1	427	low	9.529
TCGA-S9-A7QZ-01	TCGA-S9-A7QZ	0	826	low	9.528
TCGA-E1-A7YM-01	TCGA-E1-A7YM	1	648	low	9.523
TCGA-HT-8011-01	TCGA-HT-8011	0	494	low	9.52
TCGA-08-0386-01	TCGA-08-0386	1	548	low	9.517
TCGA-E1-A7YI-01	TCGA-E1-A7YI	1	111	low	9.514
TCGA-P5-A735-01	TCGA-P5-A735	0	292	low	9.511
TCGA-HW-8322-01	TCGA-HW-8322	0	758	low	9.51
TCGA-P5-A5EU-01	TCGA-P5-A5EU	0	0	low	9.508
TCGA-HT-7485-01	TCGA-HT-7485	0	122	low	9.507
TCGA-26-5133-01	TCGA-26-5133	0	452	low	9.497
TCGA-27-1831-01	TCGA-27-1831	1	505	low	9.49
TCGA-S9-A7R3-01	TCGA-S9-A7R3	0	1825	low	9.49
TCGA-S9-A6WE-01	TCGA-S9-A6WE	0	1825	low	9.487
TCGA-S9-A7QW-01	TCGA-S9-A7QW	0	458	low	9.486
TCGA-28-5204-01	TCGA-28-5204	1	454	low	9.485
TCGA-28-5220-01	TCGA-28-5220	1	388	low	9.484
TCGA-S9-A6TX-01	TCGA-S9-A6TX	0	1245	low	9.484
TCGA-EZ-7264-01	TCGA-EZ-7264	0	1201	low	9.474
TCGA-14-1825-01	TCGA-14-1825	1	232	low	9.472
TCGA-DH-A7US-01	TCGA-DH-A7US	0	706	low	9.47
TCGA-RY-A845-01	TCGA-RY-A845	0	596	low	9.47
TCGA-DU-6393-01	TCGA-DU-6393	1	1585	low	9.446
TCGA-DB-A64P-01	TCGA-DB-A64P	0	916	low	9.445
TCGA-TQ-A8XE-02	TCGA-TQ-A8XE	1	954	low	9.444
TCGA-32-1970-01	TCGA-32-1970	1	468	low	9.44
TCGA-F6-A8O3-01	TCGA-F6-A8O3	0	7	low	9.437
TCGA-VW-A8FI-01	TCGA-VW-A8FI	1	245	low	9.425
TCGA-76-4929-01	TCGA-76-4929	1	111	low	9.423
TCGA-19-2624-01	TCGA-19-2624	1	5	low	9.408
TCGA-06-2563-01	TCGA-06-2563	0	932	low	9.405
TCGA-HT-7902-01	TCGA-HT-7902	0	956	low	9.404
TCGA-06-0743-01	TCGA-06-0743	1	803	low	9.402
TCGA-HT-A74K-01	TCGA-HT-A74K	0	467	low	9.402
TCGA-06-0744-01	TCGA-06-0744	1	1426	low	9.395
TCGA-DU-A7TJ-01	TCGA-DU-A7TJ	0	17	low	9.389
TCGA-06-1804-01	TCGA-06-1804	1	414	low	9.389
TCGA-S9-A6UB-01	TCGA-S9-A6UB	0	1825	low	9.389
TCGA-QH-A65V-01	TCGA-QH-A65V	0	384	low	9.388
TCGA-R8-A6MK-01	TCGA-R8-A6MK	0	1825	low	9.371
TCGA-27-2528-01	TCGA-27-2528	1	480	low	9.37
TCGA-DU-8165-01	TCGA-DU-8165	0	582	low	9.366
TCGA-TQ-A7RS-01	TCGA-TQ-A7RS	0	0	low	9.365
TCGA-FG-A60L-01	TCGA-FG-A60L	0	655	low	9.362
TCGA-FG-A4MY-01	TCGA-FG-A4MY	0	721	low	9.362
TCGA-76-4928-01	TCGA-76-4928	1	94	low	9.353
TCGA-41-2572-01	TCGA-41-2572	1	406	low	9.352
TCGA-S9-A6U5-01	TCGA-S9-A6U5	0	992	low	9.345
TCGA-FG-A4MW-01	TCGA-FG-A4MW	1	559	low	9.343
TCGA-FG-A6J1-01	TCGA-FG-A6J1	0	500	low	9.341
TCGA-DB-A64O-01	TCGA-DB-A64O	1	775	low	9.339
TCGA-S9-A7QY-01	TCGA-S9-A7QY	0	863	low	9.331
TCGA-S9-A7J0-01	TCGA-S9-A7J0	0	609	low	9.329
TCGA-HT-7875-01	TCGA-HT-7875	0	10	low	9.325
TCGA-19-2619-01	TCGA-19-2619	0	294	low	9.31
TCGA-QH-A6X4-01	TCGA-QH-A6X4	0	442	low	9.291
TCGA-CS-4938-01	TCGA-CS-4938	0	1825	low	9.29
TCGA-S9-A7J1-01	TCGA-S9-A7J1	0	249	low	9.271
TCGA-12-0619-01	TCGA-12-0619	1	1062	low	9.267
TCGA-QH-A6X5-01	TCGA-QH-A6X5	0	497	low	9.264
TCGA-VM-A8C8-01	TCGA-VM-A8C8	0	1397	low	9.254
TCGA-27-1835-01	TCGA-27-1835	1	648	low	9.248
TCGA-06-5408-01	TCGA-06-5408	1	357	low	9.245
TCGA-12-0821-01	TCGA-12-0821	1	323	low	9.243
TCGA-14-1829-01	TCGA-14-1829	0	218	low	9.236
TCGA-FG-A6IZ-01	TCGA-FG-A6IZ	0	457	low	9.233
TCGA-27-2526-01	TCGA-27-2526	1	87	low	9.224
TCGA-TQ-A7RU-01	TCGA-TQ-A7RU	0	1032	low	9.216
TCGA-06-2567-01	TCGA-06-2567	1	133	low	9.213
TCGA-02-2485-01	TCGA-02-2485	0	470	low	9.205
TCGA-HT-7468-01	TCGA-HT-7468	0	203	low	9.205
TCGA-HT-A5RA-01	TCGA-HT-A5RA	0	832	low	9.196
TCGA-06-5858-01	TCGA-06-5858	0	187	low	9.19
TCGA-14-0790-01	TCGA-14-0790	1	419	low	9.176
TCGA-RY-A83X-01	TCGA-RY-A83X	0	939	low	9.176
TCGA-26-5132-01	TCGA-26-5132	0	286	low	9.171
TCGA-06-5415-01	TCGA-06-5415	0	260	low	9.17
TCGA-TQ-A7RG-01	TCGA-TQ-A7RG	0	599	low	9.169
TCGA-RY-A83Z-01	TCGA-RY-A83Z	0	301	low	9.156
TCGA-27-2521-01	TCGA-27-2521	1	510	low	9.142
TCGA-CS-6668-01	TCGA-CS-6668	0	1519	low	9.12
TCGA-E1-5304-01	TCGA-E1-5304	1	1251	low	9.119
TCGA-QH-A870-01	TCGA-QH-A870	0	395	low	9.118
TCGA-DU-6405-01	TCGA-DU-6405	1	605	low	9.115
TCGA-FG-A4MT-01	TCGA-FG-A4MT	0	1164	low	9.105
TCGA-QH-A6CX-01	TCGA-QH-A6CX	1	372	low	9.098
TCGA-19-5960-01	TCGA-19-5960	1	455	low	9.098
TCGA-HW-7491-01	TCGA-HW-7491	0	1825	low	9.084
TCGA-FG-A60K-01	TCGA-FG-A60K	0	542	low	9.08
TCGA-QH-A86X-01	TCGA-QH-A86X	0	337	low	9.075
TCGA-TQ-A7RI-01	TCGA-TQ-A7RI	0	62	low	9.06
TCGA-12-3650-01	TCGA-12-3650	1	333	low	9.057
TCGA-DB-A64Q-01	TCGA-DB-A64Q	0	182	low	9.055
TCGA-06-5416-01	TCGA-06-5416	0	204	low	9.043
TCGA-RY-A83Y-01	TCGA-RY-A83Y	0	166	low	9.027
TCGA-06-0747-01	TCGA-06-0747	1	82	low	9.026
TCGA-19-2625-01	TCGA-19-2625	1	124	low	9.012
TCGA-28-2499-01	TCGA-28-2499	0	95	low	8.995
TCGA-76-4932-01	TCGA-76-4932	1	1458	low	8.953
TCGA-76-4931-01	TCGA-76-4931	1	279	low	8.897
TCGA-R8-A73M-01	TCGA-R8-A73M	0	1806	low	8.892
TCGA-RY-A840-01	TCGA-RY-A840	0	854	low	8.88
TCGA-CS-5396-01	TCGA-CS-5396	0	1631	low	8.873
TCGA-28-5209-01	TCGA-28-5209	0	442	low	8.85
TCGA-KT-A7W1-01	TCGA-KT-A7W1	0	438	low	8.839
TCGA-14-1402-02	TCGA-14-1402	1	975	low	8.796
TCGA-28-2509-01	TCGA-28-2509	0	145	low	8.786
TCGA-06-0125-01	TCGA-06-0125	1	1448	low	8.785
TCGA-FG-6692-01	TCGA-FG-6692	1	561	low	8.782
TCGA-12-3653-01	TCGA-12-3653	1	442	low	8.778
TCGA-15-0742-01	TCGA-15-0742	1	419	low	8.759
TCGA-CS-6186-01	TCGA-CS-6186	1	538	low	8.677
TCGA-R8-A6ML-01	TCGA-R8-A6ML	0	1825	low	8.677
TCGA-27-2523-01	TCGA-27-2523	1	489	low	8.603
TCGA-DU-7304-02	TCGA-DU-7304	1	709	low	8.58
TCGA-HT-7469-01	TCGA-HT-7469	1	351	low	8.56
TCGA-TM-A7CF-02	TCGA-TM-A7CF	0	1825	low	8.557
TCGA-06-0219-01	TCGA-06-0219	1	22	low	8.499
TCGA-TM-A84B-01	TCGA-TM-A84B	1	758	low	8.478
TCGA-06-5417-01	TCGA-06-5417	0	155	low	8.329
TCGA-14-1034-02	TCGA-14-1034	1	485	low	8.25
TCGA-76-4925-01	TCGA-76-4925	1	146	low	8.134
TCGA-32-2616-01	TCGA-32-2616	1	224	low	8.055
TCGA-12-3652-01	TCGA-12-3652	1	1062	low	7.753
